# Supplementary material for: A general pattern of the species abundance distribution
Source: PeerJ. 2018 Nov 13;6:e5928. doi: 10.7717/peerj.5928 (PMC6238767; doi:10.7717/peerj.5928)
Supplement: Supplemental Information 4 — A dataset (named “fish”) used to obtain the frequency of SADs. The detail information can be found in appendixes of Passy (2016a) and Passy (2016b). [file peerj-06-5928-s004.xlsx]

## Sheet: fish_obs
Sample ID	Station ID	BioDataTaxonName	Abundance
BDB-000025490	03598250	Ambloplites rupestris	3
BDB-000025490	03598250	Campostoma oligolepis	96
BDB-000025490	03598250	Chaenobryttus gulosus	8
BDB-000025490	03598250	Cottus carolinae	43
BDB-000025490	03598250	Etheostoma blennioides	9
BDB-000025490	03598250	Etheostoma caeruleum	9
BDB-000025490	03598250	Etheostoma crossopterum	20
BDB-000025490	03598250	Etheostoma flabellare	4
BDB-000025490	03598250	Etheostoma flavum	23
BDB-000025490	03598250	Etheostoma nigripinne	2
BDB-000025490	03598250	Etheostoma simoterum	6
BDB-000025490	03598250	Fundulus notatus	2
BDB-000025490	03598250	Hybopsis amblops	6
BDB-000025490	03598250	Hypentelium nigricans	1
BDB-000025490	03598250	Lepomis cyanellus	2
BDB-000025490	03598250	Lepomis macrochirus	65
BDB-000025490	03598250	Lepomis megalotis	127
BDB-000025490	03598250	Luxilus chrysocephalus	46
BDB-000025490	03598250	Lythrurus lirus	3
BDB-000025490	03598250	Micropterus punctulatus	9
BDB-000025490	03598250	Micropterus salmoides	2
BDB-000025490	03598250	Minytrema melanops	4
BDB-000025490	03598250	Moxostoma duquesnii	20
BDB-000025490	03598250	Moxostoma erythrurum	15
BDB-000025490	03598250	Notropis telescopus	5
BDB-000025490	03598250	Pimephales notatus	10
BDB-000025490	03598250	Pomoxis nigromaculatus	2
BDB-000025491	0357479650	Ameiurus natalis	6
BDB-000025491	0357479650	Campostoma oligolepis	306
BDB-000025491	0357479650	Catostomus commersonii	2
BDB-000025491	0357479650	Chaenobryttus gulosus	4
BDB-000025491	0357479650	Clinostomus funduloides	1
BDB-000025491	0357479650	Cottus carolinae	86
BDB-000025491	0357479650	Cyprinella galactura	79
BDB-000025491	0357479650	Erimyzon oblongus	1
BDB-000025491	0357479650	Etheostoma caeruleum	42
BDB-000025491	0357479650	Etheostoma duryi	35
BDB-000025491	0357479650	Etheostoma nigripinne	16
BDB-000025491	0357479650	Etheostoma simoterum	9
BDB-000025491	0357479650	Fundulus olivaceus	3
BDB-000025491	0357479650	Gambusia affinis	1
BDB-000025491	0357479650	Hemitremia flammea	1
BDB-000025491	0357479650	Hybopsis amblops	7
BDB-000025491	0357479650	Hypentelium nigricans	37
BDB-000025491	0357479650	Lepomis	9
BDB-000025491	0357479650	Lepomis cyanellus	161
BDB-000025491	0357479650	Lepomis macrochirus	116
BDB-000025491	0357479650	Lepomis megalotis	28
BDB-000025491	0357479650	Luxilus chrysocephalus	321
BDB-000025491	0357479650	Lythrurus fasciolaris	73
BDB-000025491	0357479650	Micropterus salmoides	19
BDB-000025491	0357479650	Minytrema melanops	1
BDB-000025491	0357479650	Moxostoma duquesnii	26
BDB-000025491	0357479650	Moxostoma erythrurum	19
BDB-000025491	0357479650	Pimephales notatus	27
BDB-000025491	0357479650	Rhinichthys atratulus	8
BDB-000025491	0357479650	Semotilus atromaculatus	2
BDB-000025492	01470779	Ambloplites rupestris	34
BDB-000025492	01470779	Ameiurus nebulosus	3
BDB-000025492	01470779	Catostomus commersonii	472
BDB-000025492	01470779	Cyprinella spiloptera	5
BDB-000025492	01470779	Cyprinus carpio	73
BDB-000025492	01470779	Etheostoma olmstedi	46
BDB-000025492	01470779	Exoglossum maxillingua	97
BDB-000025492	01470779	Ictalurus punctatus	2
BDB-000025492	01470779	Lepomis cyanellus	12
BDB-000025492	01470779	Lepomis gibbosus	4
BDB-000025492	01470779	Lepomis macrochirus	2
BDB-000025492	01470779	Micropterus salmoides	2
BDB-000025492	01470779	Notropis hudsonius	28
BDB-000025492	01470779	Pimephales notatus	22
BDB-000025492	01470779	Rhinichthys atratulus	146
BDB-000025492	01470779	Rhinichthys cataractae	136
BDB-000025492	01470779	Semotilus atromaculatus	9
BDB-000025495	035825882	Ambloplites rupestris	6
BDB-000025495	035825882	Campostoma oligolepis	446
BDB-000025495	035825882	Catostomus commersonii	1
BDB-000025495	035825882	Cottus carolinae	60
BDB-000025495	035825882	Cyprinella galactura	28
BDB-000025495	035825882	Cyprinella spiloptera	15
BDB-000025495	035825882	Etheostoma blennioides	19
BDB-000025495	035825882	Etheostoma caeruleum	2
BDB-000025495	035825882	Etheostoma duryi	32
BDB-000025495	035825882	Etheostoma nigripinne	3
BDB-000025495	035825882	Etheostoma rufilineatum	147
BDB-000025495	035825882	Etheostoma simoterum	6
BDB-000025495	035825882	Fundulus catenatus	17
BDB-000025495	035825882	Hybopsis amblops	8
BDB-000025495	035825882	Hypentelium nigricans	27
BDB-000025495	035825882	Ichthyomyzon castaneus	1
BDB-000025495	035825882	Lepomis cyanellus	36
BDB-000025495	035825882	Lepomis macrochirus	10
BDB-000025495	035825882	Lepomis megalotis	51
BDB-000025495	035825882	Luxilus chrysocephalus	453
BDB-000025495	035825882	Lythrurus fasciolaris	34
BDB-000025495	035825882	Micropterus punctulatus	7
BDB-000025495	035825882	Micropterus salmoides	1
BDB-000025495	035825882	Minytrema melanops	1
BDB-000025495	035825882	Moxostoma duquesnii	49
BDB-000025495	035825882	Moxostoma erythrurum	28
BDB-000025495	035825882	Notropis telescopus	12
BDB-000025495	035825882	Notropis volucellus	85
BDB-000025495	035825882	Noturus exilis	9
BDB-000025495	035825882	Percina caprodes	2
BDB-000025495	035825882	Pimephales notatus	29
BDB-000025495	035825882	Semotilus atromaculatus	2
BDB-000025496	035825882	Ambloplites rupestris	11
BDB-000025496	035825882	Campostoma oligolepis	87
BDB-000025496	035825882	Cottus carolinae	3
BDB-000025496	035825882	Cyprinella galactura	3
BDB-000025496	035825882	Cyprinella spiloptera	9
BDB-000025496	035825882	Etheostoma blennioides	7
BDB-000025496	035825882	Etheostoma caeruleum	4
BDB-000025496	035825882	Etheostoma duryi	67
BDB-000025496	035825882	Etheostoma jessiae	8
BDB-000025496	035825882	Etheostoma nigripinne	2
BDB-000025496	035825882	Etheostoma rufilineatum	18
BDB-000025496	035825882	Etheostoma simoterum	25
BDB-000025496	035825882	Fundulus catenatus	18
BDB-000025496	035825882	Gambusia affinis	8
BDB-000025496	035825882	Hybopsis amblops	54
BDB-000025496	035825882	Hypentelium nigricans	2
BDB-000025496	035825882	Lepomis cyanellus	6
BDB-000025496	035825882	Lepomis macrochirus	8
BDB-000025496	035825882	Lepomis megalotis	11
BDB-000025496	035825882	Luxilus chrysocephalus	39
BDB-000025496	035825882	Lythrurus fasciolaris	28
BDB-000025496	035825882	Micropterus punctulatus	7
BDB-000025496	035825882	Minytrema melanops	1
BDB-000025496	035825882	Moxostoma duquesnii	5
BDB-000025496	035825882	Moxostoma erythrurum	4
BDB-000025496	035825882	Notropis telescopus	3
BDB-000025496	035825882	Notropis volucellus	101
BDB-000025496	035825882	Noturus exilis	2
BDB-000025496	035825882	Pimephales notatus	18
BDB-000025497	035825882	Ambloplites rupestris	15
BDB-000025497	035825882	Campostoma oligolepis	24
BDB-000025497	035825882	Cottus carolinae	67
BDB-000025497	035825882	Cyprinella galactura	4
BDB-000025497	035825882	Cyprinella spiloptera	1
BDB-000025497	035825882	Etheostoma blennioides	22
BDB-000025497	035825882	Etheostoma caeruleum	9
BDB-000025497	035825882	Etheostoma duryi	107
BDB-000025497	035825882	Etheostoma flabellare	29
BDB-000025497	035825882	Etheostoma rufilineatum	285
BDB-000025497	035825882	Etheostoma simoterum	19
BDB-000025497	035825882	Etheostoma stigmaeum	4
BDB-000025497	035825882	Fundulus catenatus	2
BDB-000025497	035825882	Hybopsis amblops	2
BDB-000025497	035825882	Hypentelium nigricans	2
BDB-000025497	035825882	Lepomis cyanellus	22
BDB-000025497	035825882	Lepomis macrochirus	2
BDB-000025497	035825882	Lepomis megalotis	40
BDB-000025497	035825882	Luxilus chrysocephalus	58
BDB-000025497	035825882	Lythrurus fasciolaris	57
BDB-000025497	035825882	Micropterus dolomieu	2
BDB-000025497	035825882	Micropterus punctulatus	2
BDB-000025497	035825882	Minytrema melanops	1
BDB-000025497	035825882	Moxostoma duquesnii	1
BDB-000025497	035825882	Moxostoma erythrurum	13
BDB-000025497	035825882	Notropis telescopus	2
BDB-000025497	035825882	Notropis volucellus	45
BDB-000025497	035825882	Noturus exilis	13
BDB-000025497	035825882	Pimephales notatus	3
BDB-000025499	035825882	Ambloplites rupestris	30
BDB-000025499	035825882	Ameiurus melas	1
BDB-000025499	035825882	Ameiurus natalis	1
BDB-000025499	035825882	Campostoma oligolepis	128
BDB-000025499	035825882	Cottus carolinae	42
BDB-000025499	035825882	Cyprinella galactura	9
BDB-000025499	035825882	Cyprinella spiloptera	10
BDB-000025499	035825882	Etheostoma blennioides	97
BDB-000025499	035825882	Etheostoma duryi	119
BDB-000025499	035825882	Etheostoma flabellare	2
BDB-000025499	035825882	Etheostoma nigripinne	1
BDB-000025499	035825882	Etheostoma rufilineatum	38
BDB-000025499	035825882	Etheostoma simoterum	49
BDB-000025499	035825882	Etheostoma zonale	3
BDB-000025499	035825882	Hybopsis amblops	8
BDB-000025499	035825882	Hypentelium nigricans	3
BDB-000025499	035825882	Lepomis cyanellus	34
BDB-000025499	035825882	Lepomis macrochirus	18
BDB-000025499	035825882	Lepomis megalotis	101
BDB-000025499	035825882	Luxilus chrysocephalus	140
BDB-000025499	035825882	Lythrurus fasciolaris	67
BDB-000025499	035825882	Micropterus punctulatus	3
BDB-000025499	035825882	Minytrema melanops	6
BDB-000025499	035825882	Moxostoma duquesnii	5
BDB-000025499	035825882	Moxostoma erythrurum	4
BDB-000025499	035825882	Notropis telescopus	21
BDB-000025499	035825882	Notropis volucellus	79
BDB-000025499	035825882	Noturus exilis	10
BDB-000025499	035825882	Pimephales notatus	45
BDB-000025635	08014500	Ameiurus natalis	1
BDB-000025635	08014500	Ammocrypta vivax	39
BDB-000025635	08014500	Aphredoderus sayanus	7
BDB-000025635	08014500	Chaenobryttus gulosus	3
BDB-000025635	08014500	Cyprinella venusta	118
BDB-000025635	08014500	Elassoma zonatum	2
BDB-000025635	08014500	Etheostoma chlorosomum	10
BDB-000025635	08014500	Etheostoma histrio	9
BDB-000025635	08014500	Etheostoma lynceum	1
BDB-000025635	08014500	Etheostoma stigmaeum	8
BDB-000025635	08014500	Fundulus olivaceus	99
BDB-000025635	08014500	Gambusia affinis	35
BDB-000025635	08014500	Ichthyomyzon gagei	8
BDB-000025635	08014500	Ictalurus punctatus	1
BDB-000025635	08014500	Lepomis macrochirus	9
BDB-000025635	08014500	Lepomis megalotis	41
BDB-000025635	08014500	Lepomis punctatus	4
BDB-000025635	08014500	Micropterus punctulatus	17
BDB-000025635	08014500	Minytrema melanops	3
BDB-000025635	08014500	Moxostoma poecilurum	18
BDB-000025635	08014500	Mugil cephalus	8
BDB-000025635	08014500	Notropis sabinae	103
BDB-000025635	08014500	Notropis texanus	16
BDB-000025635	08014500	Notropis volucellus	20
BDB-000025635	08014500	Noturus nocturnus	14
BDB-000025635	08014500	Percina sciera	75
BDB-000025635	08014500	Pimephales vigilax	16
BDB-000025655	07379960	Ameiurus melas	1
BDB-000025655	07379960	Chaenobryttus gulosus	8
BDB-000025655	07379960	Fundulus chrysotus	2
BDB-000025655	07379960	Gambusia affinis	1206
BDB-000025655	07379960	Heterandria formosa	32
BDB-000025655	07379960	Lepomis cyanellus	5
BDB-000025655	07379960	Lepomis macrochirus	1
BDB-000025655	07379960	Lepomis miniatus	2
BDB-000025655	07379960	Poecilia latipinna	754
BDB-000025656	07379960	Ameiurus natalis	1
BDB-000025656	07379960	Chaenobryttus gulosus	3
BDB-000025656	07379960	Gambusia affinis	297
BDB-000025656	07379960	Heterandria formosa	46
BDB-000025656	07379960	Lepisosteus oculatus	2
BDB-000025656	07379960	Lepomis cyanellus	2
BDB-000025656	07379960	Lepomis microlophus	1
BDB-000025656	07379960	Lepomis miniatus	1
BDB-000025656	07379960	Poecilia latipinna	222
BDB-000025657	07379960	Chaenobryttus gulosus	1
BDB-000025657	07379960	Gambusia affinis	581
BDB-000025657	07379960	Heterandria formosa	128
BDB-000025657	07379960	Lepisosteus oculatus	5
BDB-000025657	07379960	Lepomis macrochirus	1
BDB-000025657	07379960	Lepomis megalotis	1
BDB-000025657	07379960	Lepomis symmetricus	1
BDB-000025657	07379960	Poecilia latipinna	814
BDB-000025658	08012150	Ameiurus natalis	26
BDB-000025658	08012150	Amia calva	5
BDB-000025658	08012150	Anchoa mitchilli	7
BDB-000025658	08012150	Chaenobryttus gulosus	17
BDB-000025658	08012150	Cyprinus carpio	12
BDB-000025658	08012150	Dorosoma cepedianum	45
BDB-000025658	08012150	Dorosoma petenense	45
BDB-000025658	08012150	Gambusia affinis	16
BDB-000025658	08012150	Heterandria formosa	1
BDB-000025658	08012150	Ictalurus furcatus	3
BDB-000025658	08012150	Ictalurus punctatus	1
BDB-000025658	08012150	Ictiobus bubalus	4
BDB-000025658	08012150	Lepisosteus oculatus	31
BDB-000025658	08012150	Lepomis cyanellus	5
BDB-000025658	08012150	Lepomis humilis	2
BDB-000025658	08012150	Lepomis macrochirus	314
BDB-000025658	08012150	Lepomis megalotis	90
BDB-000025658	08012150	Lepomis microlophus	2
BDB-000025658	08012150	Lepomis symmetricus	1
BDB-000025658	08012150	Micropterus salmoides	3
BDB-000025658	08012150	Mugil cephalus	4
BDB-000025658	08012150	Notemigonus crysoleucas	56
BDB-000025658	08012150	Pomoxis annularis	11
BDB-000025715	01440000	Ambloplites rupestris	1
BDB-000025715	01440000	Anguilla rostrata	132
BDB-000025715	01440000	Catostomus commersonii	97
BDB-000025715	01440000	Etheostoma olmstedi	61
BDB-000025715	01440000	Exoglossum maxillingua	160
BDB-000025715	01440000	Hypentelium nigricans	7
BDB-000025715	01440000	Luxilus cornutus	13
BDB-000025715	01440000	Micropterus dolomieu	2
BDB-000025715	01440000	Notropis procne	6
BDB-000025715	01440000	Noturus insignis	1
BDB-000025715	01440000	Percina peltata	29
BDB-000025715	01440000	Petromyzon marinus	2
BDB-000025715	01440000	Rhinichthys atratulus	590
BDB-000025715	01440000	Rhinichthys cataractae	49
BDB-000025765	12424000	Acrocheilus alutaceus	74
BDB-000025765	12424000	Catostomus columbianus	531
BDB-000025765	12424000	Catostomus macrocheilus	55
BDB-000025765	12424000	Cottus rhotheus	1
BDB-000025765	12424000	Oncorhynchus mykiss	6
BDB-000025765	12424000	Ptychocheilus oregonensis	14
BDB-000025765	12424000	Rhinichthys cataractae	1
BDB-000025765	12424000	Rhinichthys osculus	22
BDB-000025765	12424000	Richardsonius balteatus	46
BDB-000025774	393259085101200	Ambloplites rupestris	8
BDB-000025774	393259085101200	Campostoma anomalum	90
BDB-000025774	393259085101200	Carpiodes carpio	1
BDB-000025774	393259085101200	Carpiodes cyprinus	3
BDB-000025774	393259085101200	Catostomus commersonii	37
BDB-000025774	393259085101200	Cottus bairdii	3
BDB-000025774	393259085101200	Cyprinella spiloptera	16
BDB-000025774	393259085101200	Cyprinus carpio	5
BDB-000025774	393259085101200	Etheostoma blennioides	9
BDB-000025774	393259085101200	Etheostoma caeruleum	6
BDB-000025774	393259085101200	Etheostoma flabellare	1
BDB-000025774	393259085101200	Etheostoma zonale	11
BDB-000025774	393259085101200	Hypentelium nigricans	65
BDB-000025774	393259085101200	Lampetra appendix	3
BDB-000025774	393259085101200	Luxilus chrysocephalus	45
BDB-000025774	393259085101200	Micropterus dolomieu	60
BDB-000025774	393259085101200	Moxostoma duquesnii	32
BDB-000025774	393259085101200	Moxostoma erythrurum	2
BDB-000025774	393259085101200	Nocomis micropogon	59
BDB-000025774	393259085101200	Notropis atherinoides	15
BDB-000025774	393259085101200	Notropis buccatus	1
BDB-000025774	393259085101200	Notropis photogenis	33
BDB-000025774	393259085101200	Notropis stramineus	30
BDB-000025774	393259085101200	Noturus flavus	7
BDB-000025774	393259085101200	Pimephales notatus	55
BDB-000025777	03245500	Alosa chrysochloris	1
BDB-000025777	03245500	Aplodinotus grunniens	42
BDB-000025777	03245500	Campostoma anomalum	107
BDB-000025777	03245500	Carpiodes cyprinus	1
BDB-000025777	03245500	Cyprinella spiloptera	118
BDB-000025777	03245500	Cyprinella whipplei	93
BDB-000025777	03245500	Cyprinus carpio	2
BDB-000025777	03245500	Dorosoma cepedianum	58
BDB-000025777	03245500	Erimystax x-punctatus	11
BDB-000025777	03245500	Etheostoma blennioides	16
BDB-000025777	03245500	Etheostoma caeruleum	1
BDB-000025777	03245500	Etheostoma zonale	25
BDB-000025777	03245500	Hypentelium nigricans	181
BDB-000025777	03245500	Ictalurus punctatus	7
BDB-000025777	03245500	Ictiobus bubalus	27
BDB-000025777	03245500	Lepisosteus osseus	3
BDB-000025777	03245500	Lepomis megalotis	20
BDB-000025777	03245500	Luxilus chrysocephalus	2
BDB-000025777	03245500	Micropterus dolomieu	97
BDB-000025777	03245500	Micropterus punctulatus	9
BDB-000025777	03245500	Micropterus salmoides	1
BDB-000025777	03245500	Morone chrysops	1
BDB-000025777	03245500	Moxostoma carinatum	1
BDB-000025777	03245500	Moxostoma duquesnii	4
BDB-000025777	03245500	Moxostoma erythrurum	6
BDB-000025777	03245500	Moxostoma macrolepidotum	32
BDB-000025777	03245500	Notropis atherinoides	556
BDB-000025777	03245500	Notropis stramineus	9
BDB-000025777	03245500	Noturus flavus	103
BDB-000025777	03245500	Noturus miurus	2
BDB-000025777	03245500	Percina caprodes	14
BDB-000025777	03245500	Percina sciera	1
BDB-000025777	03245500	Phenacobius mirabilis	11
BDB-000025777	03245500	Pimephales notatus	36
BDB-000025777	03245500	Pylodictis olivaris	1
BDB-000025777	03245500	Sander canadensis	2
BDB-000025783	395433084175300	Ambloplites rupestris	9
BDB-000025783	395433084175300	Campostoma anomalum	187
BDB-000025783	395433084175300	Carassius auratus	1
BDB-000025783	395433084175300	Catostomus commersonii	39
BDB-000025783	395433084175300	Cyprinella spiloptera	135
BDB-000025783	395433084175300	Cyprinus carpio	8
BDB-000025783	395433084175300	Dorosoma cepedianum	1
BDB-000025783	395433084175300	Etheostoma blennioides	45
BDB-000025783	395433084175300	Etheostoma caeruleum	2
BDB-000025783	395433084175300	Etheostoma zonale	10
BDB-000025783	395433084175300	Hypentelium nigricans	147
BDB-000025783	395433084175300	Lepomis cyanellus	4
BDB-000025783	395433084175300	Lepomis megalotis	14
BDB-000025783	395433084175300	Luxilus chrysocephalus	16
BDB-000025783	395433084175300	Micropterus dolomieu	61
BDB-000025783	395433084175300	Micropterus salmoides	1
BDB-000025783	395433084175300	Moxostoma carinatum	1
BDB-000025783	395433084175300	Moxostoma duquesnii	6
BDB-000025783	395433084175300	Moxostoma erythrurum	16
BDB-000025783	395433084175300	Moxostoma macrolepidotum	14
BDB-000025783	395433084175300	Nocomis micropogon	114
BDB-000025783	395433084175300	Notropis atherinoides	2
BDB-000025783	395433084175300	Notropis photogenis	57
BDB-000025783	395433084175300	Notropis stramineus	112
BDB-000025783	395433084175300	Noturus flavus	10
BDB-000025783	395433084175300	Percina caprodes	35
BDB-000025783	395433084175300	Pimephales notatus	43
BDB-000025786	395534084091400	Ambloplites rupestris	23
BDB-000025786	395534084091400	Ameiurus natalis	4
BDB-000025786	395534084091400	Campostoma anomalum	201
BDB-000025786	395534084091400	Carpiodes carpio	1
BDB-000025786	395534084091400	Catostomus commersonii	109
BDB-000025786	395534084091400	Cyprinella spiloptera	195
BDB-000025786	395534084091400	Cyprinus carpio	14
BDB-000025786	395534084091400	Etheostoma blennioides	68
BDB-000025786	395534084091400	Etheostoma caeruleum	5
BDB-000025786	395534084091400	Etheostoma zonale	9
BDB-000025786	395534084091400	Hypentelium nigricans	318
BDB-000025786	395534084091400	Ictalurus punctatus	12
BDB-000025786	395534084091400	Labidesthes sicculus	1
BDB-000025786	395534084091400	Lepomis cyanellus	26
BDB-000025786	395534084091400	Lepomis macrochirus	4
BDB-000025786	395534084091400	Lepomis megalotis	31
BDB-000025786	395534084091400	Luxilus chrysocephalus	15
BDB-000025786	395534084091400	Micropterus dolomieu	114
BDB-000025786	395534084091400	Micropterus salmoides	16
BDB-000025786	395534084091400	Moxostoma erythrurum	64
BDB-000025786	395534084091400	Moxostoma macrolepidotum	26
BDB-000025786	395534084091400	Nocomis micropogon	46
BDB-000025786	395534084091400	Notropis atherinoides	4
BDB-000025786	395534084091400	Notropis stramineus	123
BDB-000025786	395534084091400	Noturus flavus	1
BDB-000025786	395534084091400	Percina caprodes	4
BDB-000025786	395534084091400	Percina maculata	1
BDB-000025786	395534084091400	Phenacobius mirabilis	39
BDB-000025786	395534084091400	Pimephales notatus	67
BDB-000025786	395534084091400	Semotilus atromaculatus	2
BDB-000025787	395650083504400	Ambloplites rupestris	1
BDB-000025787	395650083504400	Campostoma anomalum	247
BDB-000025787	395650083504400	Catostomus commersonii	467
BDB-000025787	395650083504400	Clinostomus elongatus	4
BDB-000025787	395650083504400	Cottus bairdii	33
BDB-000025787	395650083504400	Cyprinus carpio	9
BDB-000025787	395650083504400	Etheostoma blennioides	4
BDB-000025787	395650083504400	Etheostoma caeruleum	23
BDB-000025787	395650083504400	Etheostoma zonale	1
BDB-000025787	395650083504400	Exoglossum laurae	1
BDB-000025787	395650083504400	Hypentelium nigricans	44
BDB-000025787	395650083504400	Lampetra appendix	4
BDB-000025787	395650083504400	Lepomis cyanellus	3
BDB-000025787	395650083504400	Lepomis macrochirus	7
BDB-000025787	395650083504400	Luxilus chrysocephalus	2
BDB-000025787	395650083504400	Micropterus salmoides	4
BDB-000025787	395650083504400	Notropis buccatus	1
BDB-000025787	395650083504400	Notropis photogenis	12
BDB-000025787	395650083504400	Perca flavescens	1
BDB-000025787	395650083504400	Pimephales notatus	5
BDB-000025787	395650083504400	Pimephales promelas	2
BDB-000025787	395650083504400	Rhinichthys atratulus	133
BDB-000025787	395650083504400	Semotilus atromaculatus	409
BDB-000025787	395650083504400	Umbra limi	1
BDB-000025789	07381440	Ameiurus natalis	2
BDB-000025789	07381440	Chaenobryttus gulosus	34
BDB-000025789	07381440	Dorosoma cepedianum	4
BDB-000025789	07381440	Dorosoma petenense	26
BDB-000025789	07381440	Etheostoma stigmaeum	1
BDB-000025789	07381440	Gambusia affinis	435
BDB-000025789	07381440	Ictiobus bubalus	1
BDB-000025789	07381440	Ictiobus niger	1
BDB-000025789	07381440	Lepisosteus osseus	1
BDB-000025789	07381440	Lepomis cyanellus	48
BDB-000025789	07381440	Lepomis macrochirus	75
BDB-000025789	07381440	Lepomis megalotis	164
BDB-000025789	07381440	Lepomis microlophus	4
BDB-000025789	07381440	Lepomis miniatus	7
BDB-000025789	07381440	Lythrurus umbratilis	6
BDB-000025789	07381440	Micropterus salmoides	5
BDB-000025789	07381440	Notemigonus crysoleucas	4
BDB-000025789	07381440	Opsopoeodus emiliae	21
BDB-000025789	07381440	Pomoxis annularis	2
BDB-000025789	07381440	Pomoxis nigromaculatus	1
BDB-000025790	073814675	Alosa chrysochloris	1
BDB-000025790	073814675	Anchoa mitchilli	479
BDB-000025790	073814675	Anguilla rostrata	1
BDB-000025790	073814675	Aphredoderus sayanus	1
BDB-000025790	073814675	Aplodinotus grunniens	1
BDB-000025790	073814675	Archosargus probatocephalus	2
BDB-000025790	073814675	Brevoortia patronus	282
BDB-000025790	073814675	Dorosoma cepedianum	52
BDB-000025790	073814675	Dorosoma petenense	179
BDB-000025790	073814675	Ictalurus punctatus	1
BDB-000025790	073814675	Lepomis macrochirus	13
BDB-000025790	073814675	Lepomis megalotis	27
BDB-000025790	073814675	Lepomis microlophus	4
BDB-000025790	073814675	Lepomis miniatus	1
BDB-000025790	073814675	Membras martinica	55
BDB-000025790	073814675	Menidia beryllina	23
BDB-000025790	073814675	Micropterus salmoides	22
BDB-000025790	073814675	Morone chrysops	4
BDB-000025790	073814675	Morone mississippiensis	4
BDB-000025790	073814675	Mugil cephalus	135
BDB-000025790	073814675	Poecilia latipinna	1
BDB-000025809	12323800	Catostomus catostomus	20
BDB-000025809	12323800	Catostomus macrocheilus	51
BDB-000025809	12323800	Cottus bairdii	56
BDB-000025809	12323800	Prosopium williamsoni	126
BDB-000025809	12323800	Richardsonius balteatus	46
BDB-000025809	12323800	Salmo trutta	160
BDB-000025826	393944084120700	Ameiurus melas	1
BDB-000025826	393944084120700	Ameiurus natalis	3
BDB-000025826	393944084120700	Campostoma anomalum	1624
BDB-000025826	393944084120700	Catostomus commersonii	37
BDB-000025826	393944084120700	Etheostoma flabellare	7
BDB-000025826	393944084120700	Hypentelium nigricans	38
BDB-000025826	393944084120700	Lepomis cyanellus	3
BDB-000025826	393944084120700	Lepomis macrochirus	5
BDB-000025826	393944084120700	Luxilus chrysocephalus	18
BDB-000025826	393944084120700	Micropterus dolomieu	1
BDB-000025826	393944084120700	Micropterus salmoides	16
BDB-000025826	393944084120700	Notropis buccatus	11
BDB-000025826	393944084120700	Notropis stramineus	53
BDB-000025826	393944084120700	Pimephales notatus	280
BDB-000025826	393944084120700	Rhinichthys atratulus	30
BDB-000025826	393944084120700	Semotilus atromaculatus	39
BDB-000025847	03246400	Ameiurus natalis	1
BDB-000025847	03246400	Campostoma anomalum	306
BDB-000025847	03246400	Carpiodes carpio	7
BDB-000025847	03246400	Carpiodes cyprinus	66
BDB-000025847	03246400	Cyprinella spiloptera	32
BDB-000025847	03246400	Cyprinella whipplei	41
BDB-000025847	03246400	Cyprinus carpio	29
BDB-000025847	03246400	Dorosoma cepedianum	26
BDB-000025847	03246400	Etheostoma blennioides	108
BDB-000025847	03246400	Etheostoma caeruleum	1
BDB-000025847	03246400	Etheostoma flabellare	6
BDB-000025847	03246400	Etheostoma nigrum	3
BDB-000025847	03246400	Etheostoma zonale	9
BDB-000025847	03246400	Hypentelium nigricans	75
BDB-000025847	03246400	Ictalurus punctatus	6
BDB-000025847	03246400	Labidesthes sicculus	10
BDB-000025847	03246400	Lepomis cyanellus	20
BDB-000025847	03246400	Lepomis macrochirus	14
BDB-000025847	03246400	Lepomis megalotis	50
BDB-000025847	03246400	Micropterus dolomieu	126
BDB-000025847	03246400	Micropterus punctulatus	37
BDB-000025847	03246400	Micropterus salmoides	1
BDB-000025847	03246400	Moxostoma anisurum	3
BDB-000025847	03246400	Moxostoma duquesnii	8
BDB-000025847	03246400	Moxostoma erythrurum	41
BDB-000025847	03246400	Moxostoma macrolepidotum	3
BDB-000025847	03246400	Notropis atherinoides	97
BDB-000025847	03246400	Notropis buccatus	1
BDB-000025847	03246400	Notropis stramineus	55
BDB-000025847	03246400	Percina caprodes	21
BDB-000025847	03246400	Percina phoxocephala	5
BDB-000025847	03246400	Phenacobius mirabilis	23
BDB-000025847	03246400	Pimephales notatus	1070
BDB-000025847	03246400	Pylodictis olivaris	4
BDB-000025847	03246400	Semotilus atromaculatus	1
BDB-000026514	395650083504400	Campostoma anomalum	310
BDB-000026514	395650083504400	Catostomus commersonii	576
BDB-000026514	395650083504400	Clinostomus elongatus	22
BDB-000026514	395650083504400	Cottus bairdii	135
BDB-000026514	395650083504400	Cyprinus carpio	10
BDB-000026514	395650083504400	Etheostoma blennioides	2
BDB-000026514	395650083504400	Etheostoma caeruleum	4
BDB-000026514	395650083504400	Hypentelium nigricans	38
BDB-000026514	395650083504400	Lampetra appendix	2
BDB-000026514	395650083504400	Lepomis cyanellus	3
BDB-000026514	395650083504400	Lepomis macrochirus	18
BDB-000026514	395650083504400	Luxilus chrysocephalus	6
BDB-000026514	395650083504400	Micropterus salmoides	7
BDB-000026514	395650083504400	Pimephales notatus	9
BDB-000026514	395650083504400	Pimephales promelas	3
BDB-000026514	395650083504400	Rhinichthys atratulus	124
BDB-000026514	395650083504400	Salmo trutta	3
BDB-000026514	395650083504400	Semotilus atromaculatus	407
BDB-000026516	395433084175300	Ambloplites rupestris	7
BDB-000026516	395433084175300	Campostoma anomalum	406
BDB-000026516	395433084175300	Cyprinella spiloptera	33
BDB-000026516	395433084175300	Cyprinus carpio	14
BDB-000026516	395433084175300	Dorosoma cepedianum	2
BDB-000026516	395433084175300	Etheostoma blennioides	32
BDB-000026516	395433084175300	Etheostoma caeruleum	15
BDB-000026516	395433084175300	Etheostoma flabellare	1
BDB-000026516	395433084175300	Etheostoma zonale	8
BDB-000026516	395433084175300	Hypentelium nigricans	97
BDB-000026516	395433084175300	Ictalurus punctatus	4
BDB-000026516	395433084175300	Lepomis cyanellus	6
BDB-000026516	395433084175300	Lepomis gibbosus x Lepomis cyanellus	1
BDB-000026516	395433084175300	Lepomis humilis	3
BDB-000026516	395433084175300	Lepomis megalotis	2
BDB-000026516	395433084175300	Luxilus chrysocephalus	38
BDB-000026516	395433084175300	Micropterus dolomieu	16
BDB-000026516	395433084175300	Micropterus salmoides	3
BDB-000026516	395433084175300	Moxostoma carinatum	1
BDB-000026516	395433084175300	Moxostoma duquesnii	9
BDB-000026516	395433084175300	Moxostoma erythrurum	16
BDB-000026516	395433084175300	Moxostoma macrolepidotum	9
BDB-000026516	395433084175300	Nocomis micropogon	186
BDB-000026516	395433084175300	Notropis atherinoides	47
BDB-000026516	395433084175300	Notropis photogenis	3
BDB-000026516	395433084175300	Notropis stramineus	150
BDB-000026516	395433084175300	Noturus flavus	66
BDB-000026516	395433084175300	Percina caprodes	23
BDB-000026516	395433084175300	Pimephales notatus	46
BDB-000026516	395433084175300	Pimephales promelas	2
BDB-000026517	08012150	Ameiurus natalis	42
BDB-000026517	08012150	Amia calva	2
BDB-000026517	08012150	Anchoa mitchilli	3
BDB-000026517	08012150	Chaenobryttus gulosus	21
BDB-000026517	08012150	Cyprinus carpio	7
BDB-000026517	08012150	Dorosoma cepedianum	26
BDB-000026517	08012150	Dorosoma petenense	55
BDB-000026517	08012150	Fundulus olivaceus	2
BDB-000026517	08012150	Gambusia affinis	20
BDB-000026517	08012150	Heterandria formosa	1
BDB-000026517	08012150	Ictalurus furcatus	2
BDB-000026517	08012150	Ictiobus bubalus	3
BDB-000026517	08012150	Labidesthes sicculus	2
BDB-000026517	08012150	Lepisosteus oculatus	21
BDB-000026517	08012150	Lepomis cyanellus	2
BDB-000026517	08012150	Lepomis macrochirus	257
BDB-000026517	08012150	Lepomis megalotis	43
BDB-000026517	08012150	Lepomis microlophus	4
BDB-000026517	08012150	Lepomis symmetricus	4
BDB-000026517	08012150	Micropterus salmoides	3
BDB-000026517	08012150	Mugil cephalus	6
BDB-000026517	08012150	Notemigonus crysoleucas	26
BDB-000026517	08012150	Opsopoeodus emiliae	2
BDB-000026517	08012150	Pomoxis annularis	3
BDB-000026517	08012150	Pomoxis nigromaculatus	1
BDB-000027006	01361200	Ambloplites rupestris	1
BDB-000027006	01361200	Catostomus commersonii	132
BDB-000027006	01361200	Etheostoma olmstedi	106
BDB-000027006	01361200	Exoglossum maxillingua	32
BDB-000027006	01361200	Lepomis gibbosus	2
BDB-000027006	01361200	Luxilus cornutus	112
BDB-000027006	01361200	Micropterus salmoides	1
BDB-000027006	01361200	Notropis hudsonius	20
BDB-000027006	01361200	Pimephales notatus	42
BDB-000027006	01361200	Rhinichthys atratulus	228
BDB-000027006	01361200	Rhinichthys cataractae	88
BDB-000027006	01361200	Salmo trutta	5
BDB-000027006	01361200	Semotilus atromaculatus	40
BDB-000027006	01361200	Semotilus corporalis	72
BDB-000027008	01390500	Anguilla rostrata	137
BDB-000027008	01390500	Catostomus commersonii	577
BDB-000027008	01390500	Cyprinella analostana	12
BDB-000027008	01390500	Etheostoma olmstedi	472
BDB-000027008	01390500	Exoglossum maxillingua	10
BDB-000027008	01390500	Lepomis auritus	4
BDB-000027008	01390500	Lepomis cyanellus	33
BDB-000027008	01390500	Lepomis gibbosus	2
BDB-000027008	01390500	Lepomis gibbosus x Lepomis cyanellus	5
BDB-000027008	01390500	Lepomis macrochirus	2
BDB-000027008	01390500	Luxilus cornutus	2
BDB-000027008	01390500	Micropterus salmoides	31
BDB-000027008	01390500	Notemigonus crysoleucas	1
BDB-000027008	01390500	Notropis hudsonius	74
BDB-000027008	01390500	Oncorhynchus mykiss	10
BDB-000027008	01390500	Rhinichthys atratulus	395
BDB-000027008	01390500	Rhinichthys cataractae	236
BDB-000027008	01390500	Salmo trutta	20
BDB-000027018	06765500	Campostoma anomalum	1
BDB-000027018	06765500	Carpiodes carpio	39
BDB-000027018	06765500	Catostomus commersonii	633
BDB-000027018	06765500	Cyprinella lutrensis	165
BDB-000027018	06765500	Cyprinus carpio	24
BDB-000027018	06765500	Fundulus zebrinus	44
BDB-000027018	06765500	Gambusia affinis	1
BDB-000027018	06765500	Hybognathus placitus	46
BDB-000027018	06765500	Hybopsis dorsalis	294
BDB-000027018	06765500	Ictalurus punctatus	4
BDB-000027018	06765500	Labidesthes sicculus	2
BDB-000027018	06765500	Lepomis cyanellus	1
BDB-000027018	06765500	Micropterus dolomieu	261
BDB-000027018	06765500	Moxostoma macrolepidotum	25
BDB-000027018	06765500	Notropis stramineus	17
BDB-000027018	06765500	Perca flavescens	1
BDB-000027018	06765500	Pimephales promelas	1
BDB-000027018	06765500	Sander vitreus	1
BDB-000027018	06765500	Semotilus atromaculatus	943
BDB-000027021	03466208	Ambloplites rupestris	5
BDB-000027021	03466208	Ameiurus natalis	1
BDB-000027021	03466208	Campostoma oligolepis	43
BDB-000027021	03466208	Cyprinella spiloptera	190
BDB-000027021	03466208	Etheostoma blennioides	42
BDB-000027021	03466208	Etheostoma rufilineatum	6
BDB-000027021	03466208	Etheostoma simoterum	7
BDB-000027021	03466208	Etheostoma zonale	1
BDB-000027021	03466208	Hypentelium nigricans	22
BDB-000027021	03466208	Lepomis	1
BDB-000027021	03466208	Lepomis cyanellus	4
BDB-000027021	03466208	Lepomis macrochirus	3
BDB-000027021	03466208	Luxilus chrysocephalus	4
BDB-000027021	03466208	Luxilus coccogenis	109
BDB-000027021	03466208	Micropterus dolomieu	1
BDB-000027021	03466208	Micropterus salmoides	1
BDB-000027021	03466208	Moxostoma anisurum	1
BDB-000027021	03466208	Moxostoma duquesnii	43
BDB-000027021	03466208	Moxostoma erythrurum	9
BDB-000027021	03466208	Moxostoma macrolepidotum	9
BDB-000027021	03466208	Nocomis micropogon	32
BDB-000027021	03466208	Notemigonus crysoleucas	3
BDB-000027021	03466208	Notropis rubellus	152
BDB-000027021	03466208	Notropis telescopus	30
BDB-000027021	03466208	Notropis volucellus	3
BDB-000027021	03466208	Pimephales notatus	1
BDB-000027021	03466208	Rhinichthys atratulus	1
BDB-000027023	035825882	Ambloplites rupestris	26
BDB-000027023	035825882	Campostoma oligolepis	139
BDB-000027023	035825882	Cottus carolinae	9
BDB-000027023	035825882	Cyprinella galactura	2
BDB-000027023	035825882	Cyprinella spiloptera	2
BDB-000027023	035825882	Etheostoma blennioides	16
BDB-000027023	035825882	Etheostoma blennius	2
BDB-000027023	035825882	Etheostoma caeruleum	3
BDB-000027023	035825882	Etheostoma duryi	106
BDB-000027023	035825882	Etheostoma flabellare	3
BDB-000027023	035825882	Etheostoma jessiae	2
BDB-000027023	035825882	Etheostoma nigripinne	3
BDB-000027023	035825882	Etheostoma rufilineatum	264
BDB-000027023	035825882	Etheostoma simoterum	27
BDB-000027023	035825882	Fundulus catenatus	1
BDB-000027023	035825882	Hybopsis amblops	39
BDB-000027023	035825882	Hypentelium nigricans	6
BDB-000027023	035825882	Lepomis cyanellus	15
BDB-000027023	035825882	Lepomis macrochirus	16
BDB-000027023	035825882	Lepomis megalotis	28
BDB-000027023	035825882	Luxilus chrysocephalus	176
BDB-000027023	035825882	Lythrurus fasciolaris	74
BDB-000027023	035825882	Micropterus dolomieu	1
BDB-000027023	035825882	Micropterus punctulatus	9
BDB-000027023	035825882	Micropterus salmoides	1
BDB-000027023	035825882	Moxostoma erythrurum	2
BDB-000027023	035825882	Notropis telescopus	35
BDB-000027023	035825882	Notropis volucellus	104
BDB-000027023	035825882	Noturus exilis	7
BDB-000027023	035825882	Pimephales notatus	12
BDB-000027023	035825882	Pimephales vigilax	1
BDB-000027060	05539335	Campostoma anomalum	273
BDB-000027060	05539335	Catostomus commersonii	42
BDB-000027060	05539335	Etheostoma flabellare	1
BDB-000027060	05539335	Etheostoma nigrum	17
BDB-000027060	05539335	Etheostoma spectabile	44
BDB-000027060	05539335	Hybopsis dorsalis	21
BDB-000027060	05539335	Lepomis cyanellus	5
BDB-000027060	05539335	Luxilus chrysocephalus	2
BDB-000027060	05539335	Nocomis biguttatus	5
BDB-000027060	05539335	Pimephales notatus	53
BDB-000027060	05539335	Semotilus atromaculatus	78
BDB-000027438	393944084120700	Ameiurus natalis	2
BDB-000027438	393944084120700	Campostoma anomalum	1199
BDB-000027438	393944084120700	Carassius auratus	1
BDB-000027438	393944084120700	Catostomus commersonii	20
BDB-000027438	393944084120700	Etheostoma flabellare	44
BDB-000027438	393944084120700	Hypentelium nigricans	20
BDB-000027438	393944084120700	Lepomis cyanellus	19
BDB-000027438	393944084120700	Lepomis macrochirus	14
BDB-000027438	393944084120700	Luxilus chrysocephalus	44
BDB-000027438	393944084120700	Micropterus dolomieu	1
BDB-000027438	393944084120700	Micropterus salmoides	27
BDB-000027438	393944084120700	Moxostoma erythrurum	1
BDB-000027438	393944084120700	Notropis buccatus	26
BDB-000027438	393944084120700	Notropis stramineus	39
BDB-000027438	393944084120700	Pimephales notatus	138
BDB-000027438	393944084120700	Rhinichthys atratulus	165
BDB-000027438	393944084120700	Semotilus atromaculatus	116
BDB-000027441	395534084091400	Ambloplites rupestris	33
BDB-000027441	395534084091400	Campostoma anomalum	38
BDB-000027441	395534084091400	Carpiodes cyprinus	1
BDB-000027441	395534084091400	Catostomus commersonii	5
BDB-000027441	395534084091400	Cottus bairdii	1
BDB-000027441	395534084091400	Cyprinella spiloptera	97
BDB-000027441	395534084091400	Cyprinus carpio	12
BDB-000027441	395534084091400	Dorosoma cepedianum	44
BDB-000027441	395534084091400	Etheostoma blennioides	20
BDB-000027441	395534084091400	Etheostoma caeruleum	7
BDB-000027441	395534084091400	Etheostoma zonale	4
BDB-000027441	395534084091400	Hypentelium nigricans	112
BDB-000027441	395534084091400	Ictalurus punctatus	1
BDB-000027441	395534084091400	Lepomis cyanellus	18
BDB-000027441	395534084091400	Lepomis gibbosus	9
BDB-000027441	395534084091400	Lepomis macrochirus	14
BDB-000027441	395534084091400	Lepomis macrochirus x Lepomis cyanellus	2
BDB-000027441	395534084091400	Lepomis macrochirus x Lepomis gibbosus	1
BDB-000027441	395534084091400	Lepomis megalotis	44
BDB-000027441	395534084091400	Luxilus chrysocephalus	12
BDB-000027441	395534084091400	Micropterus dolomieu	38
BDB-000027441	395534084091400	Micropterus punctulatus	1
BDB-000027441	395534084091400	Moxostoma duquesnii	4
BDB-000027441	395534084091400	Moxostoma erythrurum	59
BDB-000027441	395534084091400	Moxostoma macrolepidotum	15
BDB-000027441	395534084091400	Nocomis biguttatus	4
BDB-000027441	395534084091400	Nocomis micropogon	22
BDB-000027441	395534084091400	Notropis atherinoides	20
BDB-000027441	395534084091400	Notropis buccatus	1
BDB-000027441	395534084091400	Notropis photogenis	5
BDB-000027441	395534084091400	Notropis stramineus	96
BDB-000027441	395534084091400	Percina caprodes	1
BDB-000027441	395534084091400	Phenacobius mirabilis	5
BDB-000027441	395534084091400	Pimephales notatus	60
BDB-000027441	395534084091400	Pomoxis annularis	1
BDB-000027441	395534084091400	Sander canadense x Sander vitreum	2
BDB-000028518	01559795	Catostomus commersonii	6
BDB-000028518	01559795	Cottus	662
BDB-000028518	01559795	Exoglossum maxillingua	33
BDB-000028518	01559795	Rhinichthys atratulus	305
BDB-000028518	01559795	Rhinichthys cataractae	47
BDB-000028518	01559795	Salmo trutta	55
BDB-000028518	01559795	Salvelinus fontinalis	17
BDB-000030489	01374494	Catostomus commersonii	35
BDB-000030489	01374494	Esox americanus vermiculatus	1
BDB-000030489	01374494	Etheostoma olmstedi	9
BDB-000030489	01374494	Luxilus cornutus	46
BDB-000030489	01374494	Micropterus salmoides	14
BDB-000030489	01374494	Perca flavescens	5
BDB-000030489	01374494	Rhinichthys atratulus	57
BDB-000030489	01374494	Salmo trutta x Salvelinus fontinalis	2
BDB-000030489	01374494	Salvelinus fontinalis	248
BDB-000030489	01374494	Semotilus atromaculatus	3
BDB-000030489	01374494	Semotilus corporalis	54
BDB-000030490	01371500	Ambloplites rupestris	22
BDB-000030490	01371500	Ameiurus natalis	15
BDB-000030490	01371500	Catostomus commersonii	15
BDB-000030490	01371500	Cyprinella spiloptera	42
BDB-000030490	01371500	Cyprinus carpio	137
BDB-000030490	01371500	Etheostoma olmstedi	2
BDB-000030490	01371500	Lepomis auritus	22
BDB-000030490	01371500	Lepomis gibbosus	11
BDB-000030490	01371500	Luxilus cornutus	3
BDB-000030490	01371500	Micropterus dolomieu	530
BDB-000030490	01371500	Notropis hudsonius	216
BDB-000030490	01371500	Noturus insignis	2
BDB-000030490	01371500	Percina caprodes	430
BDB-000030490	01371500	Rhinichthys cataractae	6
BDB-000030490	01371500	Semotilus corporalis	8
BDB-000030491	01334500	Ambloplites rupestris	15
BDB-000030491	01334500	Catostomus catostomus	9
BDB-000030491	01334500	Catostomus commersonii	105
BDB-000030491	01334500	Cyprinus carpio	9
BDB-000030491	01334500	Esox americanus americanus	3
BDB-000030491	01334500	Etheostoma olmstedi	105
BDB-000030491	01334500	Luxilus cornutus	7
BDB-000030491	01334500	Micropterus salmoides	31
BDB-000030491	01334500	Notropis hudsonius	77
BDB-000030491	01334500	Oncorhynchus mykiss	1
BDB-000030491	01334500	Pimephales notatus	19
BDB-000030491	01334500	Pomoxis nigromaculatus	1
BDB-000030491	01334500	Rhinichthys cataractae	399
BDB-000030491	01334500	Salmo trutta	1
BDB-000030491	01334500	Semotilus atromaculatus	49
BDB-000030492	01356190	Campostoma anomalum	68
BDB-000030492	01356190	Catostomus commersonii	111
BDB-000030492	01356190	Etheostoma olmstedi	29
BDB-000030492	01356190	Luxilus cornutus	3
BDB-000030492	01356190	Micropterus salmoides	2
BDB-000030492	01356190	Pimephales notatus	36
BDB-000030492	01356190	Rhinichthys atratulus	417
BDB-000030492	01356190	Rhinichthys cataractae	1
BDB-000030492	01356190	Semotilus atromaculatus	83
BDB-000030493	03178000	Ambloplites rupestris	275
BDB-000030493	03178000	Campostoma anomalum	5
BDB-000030493	03178000	Catostomus commersonii	1
BDB-000030493	03178000	Cyprinella galactura	15
BDB-000030493	03178000	Esox masquinongy	1
BDB-000030493	03178000	Etheostoma blennioides	2
BDB-000030493	03178000	Hypentelium nigricans	1
BDB-000030493	03178000	Lepomis auritus	144
BDB-000030493	03178000	Lepomis auritus x Lepomis cyanellus	1
BDB-000030493	03178000	Lepomis cyanellus	3
BDB-000030493	03178000	Luxilus	4
BDB-000030493	03178000	Micropterus dolomieu	11
BDB-000030493	03178000	Micropterus punctulatus	3
BDB-000030493	03178000	Micropterus salmoides	9
BDB-000030493	03178000	Nocomis platyrhynchus	7
BDB-000030493	03178000	Notropis	1
BDB-000030493	03178000	Notropis telescopus	4
BDB-000030493	03178000	Pimephales notatus	4
BDB-000030493	03178000	Semotilus atromaculatus	1
BDB-000030499	03603900	Ambloplites rupestris	21
BDB-000030499	03603900	Campostoma oligolepis	138
BDB-000030499	03603900	Clinostomus funduloides	61
BDB-000030499	03603900	Cottus carolinae	30
BDB-000030499	03603900	Cyprinella galactura	26
BDB-000030499	03603900	Etheostoma blennioides	15
BDB-000030499	03603900	Etheostoma blennius	37
BDB-000030499	03603900	Etheostoma caeruleum	30
BDB-000030499	03603900	Etheostoma flabellare	22
BDB-000030499	03603900	Etheostoma flavum	68
BDB-000030499	03603900	Etheostoma rufilineatum	77
BDB-000030499	03603900	Etheostoma simoterum	2
BDB-000030499	03603900	Etheostoma stigmaeum	2
BDB-000030499	03603900	Fundulus catenatus	30
BDB-000030499	03603900	Fundulus olivaceus	9
BDB-000030499	03603900	Hybopsis amblops	6
BDB-000030499	03603900	Hypentelium nigricans	20
BDB-000030499	03603900	Lepomis cyanellus	3
BDB-000030499	03603900	Lepomis megalotis	7
BDB-000030499	03603900	Luxilus chrysocephalus	22
BDB-000030499	03603900	Lythrurus fasciolaris	89
BDB-000030499	03603900	Lythrurus lirus	42
BDB-000030499	03603900	Micropterus dolomieu	2
BDB-000030499	03603900	Moxostoma duquesnii	6
BDB-000030499	03603900	Moxostoma erythrurum	11
BDB-000030499	03603900	Notropis leuciodus	27
BDB-000030499	03603900	Notropis telescopus	89
BDB-000030499	03603900	Percina burtoni	1
BDB-000030499	03603900	Pimephales notatus	5
BDB-000030499	03603900	Semotilus atromaculatus	1
BDB-000030506	07186480	Campostoma anomalum	15
BDB-000030506	07186480	Cyprinella camura	75
BDB-000030506	07186480	Etheostoma spectabile	5
BDB-000030506	07186480	Etheostoma zonale	4
BDB-000030506	07186480	Gambusia affinis	17
BDB-000030506	07186480	Hypentelium nigricans	3
BDB-000030506	07186480	Ictalurus punctatus	1
BDB-000030506	07186480	Labidesthes sicculus	109
BDB-000030506	07186480	Lepomis macrochirus	3
BDB-000030506	07186480	Lepomis megalotis	5
BDB-000030506	07186480	Luxilus cardinalis	145
BDB-000030506	07186480	Micropterus dolomieu	3
BDB-000030506	07186480	Micropterus punctulatus	2
BDB-000030506	07186480	Minytrema melanops	8
BDB-000030506	07186480	Moxostoma carinatum	2
BDB-000030506	07186480	Moxostoma duquesnii	3
BDB-000030506	07186480	Moxostoma erythrurum	1
BDB-000030506	07186480	Moxostoma macrolepidotum	3
BDB-000030506	07186480	Notropis percobromus	57
BDB-000030506	07186480	Notropis volucellus	2
BDB-000030506	07186480	Noturus exilis	1
BDB-000030506	07186480	Percina caprodes	2
BDB-000030506	07186480	Phenacobius mirabilis	2
BDB-000030506	07186480	Pimephales notatus	2
BDB-000030506	07186480	Semotilus atromaculatus	4
BDB-000030507	07189000	Ambloplites ariommus	9
BDB-000030507	07189000	Ameiurus melas	1
BDB-000030507	07189000	Ameiurus natalis	3
BDB-000030507	07189000	Aplodinotus grunniens	2
BDB-000030507	07189000	Campostoma anomalum	221
BDB-000030507	07189000	Chaenobryttus gulosus	18
BDB-000030507	07189000	Cottus carolinae	35
BDB-000030507	07189000	Cyprinella camura	4
BDB-000030507	07189000	Cyprinus carpio	1
BDB-000030507	07189000	Dorosoma cepedianum	4
BDB-000030507	07189000	Erimystax x-punctatus	8
BDB-000030507	07189000	Etheostoma blennioides	10
BDB-000030507	07189000	Etheostoma punctulatum	6
BDB-000030507	07189000	Etheostoma spectabile	12
BDB-000030507	07189000	Etheostoma zonale	10
BDB-000030507	07189000	Hybopsis amblops	2
BDB-000030507	07189000	Hypentelium nigricans	7
BDB-000030507	07189000	Ictalurus punctatus	2
BDB-000030507	07189000	Labidesthes sicculus	1
BDB-000030507	07189000	Lepisosteus osseus	5
BDB-000030507	07189000	Lepomis cyanellus	2
BDB-000030507	07189000	Lepomis macrochirus	31
BDB-000030507	07189000	Lepomis megalotis	91
BDB-000030507	07189000	Luxilus cardinalis	223
BDB-000030507	07189000	Micropterus dolomieu	83
BDB-000030507	07189000	Micropterus salmoides	3
BDB-000030507	07189000	Morone chrysops	3
BDB-000030507	07189000	Moxostoma erythrurum	58
BDB-000030507	07189000	Nocomis asper	39
BDB-000030507	07189000	Notropis	5
BDB-000030507	07189000	Notropis boops	1
BDB-000030507	07189000	Notropis greenei	7
BDB-000030507	07189000	Notropis nubilus	20
BDB-000030507	07189000	Notropis percobromus	2
BDB-000030507	07189000	Noturus exilis	36
BDB-000030507	07189000	Percina caprodes	56
BDB-000030507	07189000	Pimephales notatus	1
BDB-000030508	06923250	Campostoma anomalum	72
BDB-000030508	06923250	Etheostoma blennioides	3
BDB-000030508	06923250	Etheostoma caeruleum	3
BDB-000030508	06923250	Etheostoma nianguae	1
BDB-000030508	06923250	Etheostoma spectabile	1
BDB-000030508	06923250	Fundulus olivaceus	1
BDB-000030508	06923250	Hypentelium nigricans	1
BDB-000030508	06923250	Labidesthes sicculus	5
BDB-000030508	06923250	Lepomis cyanellus x Lepomis megalotis	2
BDB-000030508	06923250	Lepomis macrochirus	5
BDB-000030508	06923250	Lepomis megalotis	19
BDB-000030508	06923250	Luxilus chrysocephalus	1
BDB-000030508	06923250	Luxilus zonatus	720
BDB-000030508	06923250	Micropterus dolomieu	6
BDB-000030508	06923250	Micropterus punctulatus	5
BDB-000030508	06923250	Micropterus salmoides	2
BDB-000030508	06923250	Moxostoma duquesnii	1
BDB-000030508	06923250	Moxostoma erythrurum	1
BDB-000030508	06923250	Nocomis biguttatus	4
BDB-000030508	06923250	Notemigonus crysoleucas	2
BDB-000030508	06923250	Notropis greenei	3
BDB-000030508	06923250	Pimephales notatus	214
BDB-000030508	06923250	Semotilus atromaculatus	4
BDB-000030509	06923150	Ameiurus natalis	35
BDB-000030509	06923150	Campostoma anomalum	1736
BDB-000030509	06923150	Catostomus commersonii	1
BDB-000030509	06923150	Centrarchidae	1
BDB-000030509	06923150	Cottus hypselurus	1
BDB-000030509	06923150	Etheostoma blennioides	8
BDB-000030509	06923150	Etheostoma caeruleum	83
BDB-000030509	06923150	Etheostoma flabellare	4
BDB-000030509	06923150	Etheostoma punctulatum	5
BDB-000030509	06923150	Etheostoma spectabile	15
BDB-000030509	06923150	Fundulus catenatus	40
BDB-000030509	06923150	Fundulus olivaceus	3
BDB-000030509	06923150	Hypentelium nigricans	16
BDB-000030509	06923150	Labidesthes sicculus	3
BDB-000030509	06923150	Lepomis cyanellus	8
BDB-000030509	06923150	Lepomis macrochirus	1
BDB-000030509	06923150	Lepomis megalotis	16
BDB-000030509	06923150	Luxilus chrysocephalus	3
BDB-000030509	06923150	Luxilus zonatus	219
BDB-000030509	06923150	Lythrurus umbratilis	2
BDB-000030509	06923150	Micropterus dolomieu	38
BDB-000030509	06923150	Micropterus salmoides	2
BDB-000030509	06923150	Moxostoma erythrurum	53
BDB-000030509	06923150	Nocomis biguttatus	7
BDB-000030509	06923150	Notropis nubilus	66
BDB-000030509	06923150	Noturus exilis	12
BDB-000030509	06923150	Pimephales notatus	5
BDB-000030509	06923150	Semotilus atromaculatus	11
BDB-000030511	07194947	Ameiurus melas	1
BDB-000030511	07194947	Campostoma oligolepis	326
BDB-000030511	07194947	Cottus carolinae	16
BDB-000030511	07194947	Cyprinus carpio	2
BDB-000030511	07194947	Etheostoma blennioides	5
BDB-000030511	07194947	Etheostoma flabellare	11
BDB-000030511	07194947	Etheostoma punctulatum	16
BDB-000030511	07194947	Etheostoma spectabile	114
BDB-000030511	07194947	Etheostoma zonale	3
BDB-000030511	07194947	Hypentelium nigricans	13
BDB-000030511	07194947	Lepomis cyanellus	3
BDB-000030511	07194947	Lepomis macrochirus	7
BDB-000030511	07194947	Lepomis megalotis	1
BDB-000030511	07194947	Luxilus cardinalis	52
BDB-000030511	07194947	Micropterus dolomieu	3
BDB-000030511	07194947	Micropterus salmoides	5
BDB-000030511	07194947	Moxostoma duquesnii	4
BDB-000030511	07194947	Moxostoma erythrurum	1
BDB-000030511	07194947	Nocomis asper	10
BDB-000030511	07194947	Notropis nubilus	23
BDB-000030511	07194947	Notropis percobromus	1
BDB-000030511	07194947	Noturus exilis	22
BDB-000030511	07194947	Percina caprodes	1
BDB-000030511	07194947	Semotilus atromaculatus	3
BDB-000030512	07189000	Ambloplites ariommus	4
BDB-000030512	07189000	Ambloplites rupestris	18
BDB-000030512	07189000	Ameiurus melas	5
BDB-000030512	07189000	Aplodinotus grunniens	7
BDB-000030512	07189000	Campostoma anomalum	325
BDB-000030512	07189000	Chaenobryttus gulosus	32
BDB-000030512	07189000	Cottus carolinae	67
BDB-000030512	07189000	Cyprinella camura	7
BDB-000030512	07189000	Dorosoma cepedianum	2
BDB-000030512	07189000	Etheostoma blennioides	1
BDB-000030512	07189000	Etheostoma punctulatum	2
BDB-000030512	07189000	Etheostoma spectabile	13
BDB-000030512	07189000	Etheostoma zonale	10
BDB-000030512	07189000	Fundulus notatus	4
BDB-000030512	07189000	Gambusia affinis	5
BDB-000030512	07189000	Hybopsis amblops	2
BDB-000030512	07189000	Hypentelium nigricans	6
BDB-000030512	07189000	Ictalurus punctatus	5
BDB-000030512	07189000	Lepomis cyanellus	6
BDB-000030512	07189000	Lepomis macrochirus	27
BDB-000030512	07189000	Lepomis megalotis	131
BDB-000030512	07189000	Luxilus cardinalis	75
BDB-000030512	07189000	Micropterus dolomieu	39
BDB-000030512	07189000	Micropterus salmoides	2
BDB-000030512	07189000	Nocomis asper	71
BDB-000030512	07189000	Notropis greenei	10
BDB-000030512	07189000	Notropis nubilus	34
BDB-000030512	07189000	Notropis percobromus	2
BDB-000030512	07189000	Noturus exilis	7
BDB-000030512	07189000	Percina caprodes	19
BDB-000030512	07189000	Pimephales notatus	2
BDB-000030512	07189000	Pomoxis annularis	1
BDB-000030514	06923250	Campostoma anomalum	27
BDB-000030514	06923250	Campostoma oligolepis	10
BDB-000030514	06923250	Centrarchidae hybrid	4
BDB-000030514	06923250	Cottus hypselurus	2
BDB-000030514	06923250	Etheostoma blennioides	5
BDB-000030514	06923250	Etheostoma caeruleum	3
BDB-000030514	06923250	Etheostoma flabellare	1
BDB-000030514	06923250	Etheostoma spectabile	3
BDB-000030514	06923250	Etheostoma tetrazonum	2
BDB-000030514	06923250	Fundulus catenatus	3
BDB-000030514	06923250	Fundulus olivaceus	2
BDB-000030514	06923250	Hypentelium nigricans	4
BDB-000030514	06923250	Labidesthes sicculus	13
BDB-000030514	06923250	Lepomis cyanellus	1
BDB-000030514	06923250	Lepomis macrochirus	21
BDB-000030514	06923250	Lepomis macrochirus x Lepomis megalotis	2
BDB-000030514	06923250	Lepomis megalotis	27
BDB-000030514	06923250	Lepomis microlophus	1
BDB-000030514	06923250	Luxilus chrysocephalus	9
BDB-000030514	06923250	Luxilus zonatus	902
BDB-000030514	06923250	Lythrurus umbratilis	1
BDB-000030514	06923250	Micropterus dolomieu	5
BDB-000030514	06923250	Micropterus punctulatus	7
BDB-000030514	06923250	Micropterus salmoides	3
BDB-000030514	06923250	Moxostoma duquesnii	7
BDB-000030514	06923250	Moxostoma erythrurum	3
BDB-000030514	06923250	Nocomis biguttatus	5
BDB-000030514	06923250	Notropis boops	10
BDB-000030514	06923250	Notropis greenei	13
BDB-000030514	06923250	Notropis nubilus	9
BDB-000030514	06923250	Notropis ozarcanus	1
BDB-000030514	06923250	Notropis percobromus	6
BDB-000030514	06923250	Noturus exilis	1
BDB-000030514	06923250	Percina caprodes	1
BDB-000030514	06923250	Pimephales notatus	58
BDB-000030515	06923150	Ambloplites constellatus	1
BDB-000030515	06923150	Ameiurus natalis	5
BDB-000030515	06923150	Campostoma	734
BDB-000030515	06923150	Campostoma anomalum	552
BDB-000030515	06923150	Campostoma oligolepis	28
BDB-000030515	06923150	Centrarchidae hybrid	3
BDB-000030515	06923150	Cottus hypselurus	42
BDB-000030515	06923150	Etheostoma blennioides	12
BDB-000030515	06923150	Etheostoma caeruleum	112
BDB-000030515	06923150	Etheostoma flabellare	6
BDB-000030515	06923150	Etheostoma spectabile	12
BDB-000030515	06923150	Fundulus catenatus	259
BDB-000030515	06923150	Hypentelium nigricans	7
BDB-000030515	06923150	Labidesthes sicculus	9
BDB-000030515	06923150	Lepomis cyanellus	7
BDB-000030515	06923150	Lepomis macrochirus	26
BDB-000030515	06923150	Lepomis megalotis	21
BDB-000030515	06923150	Luxilus chrysocephalus	80
BDB-000030515	06923150	Luxilus zonatus	586
BDB-000030515	06923150	Micropterus dolomieu	9
BDB-000030515	06923150	Micropterus salmoides	3
BDB-000030515	06923150	Moxostoma erythrurum	14
BDB-000030515	06923150	Nocomis biguttatus	31
BDB-000030515	06923150	Notropis nubilus	331
BDB-000030515	06923150	Noturus exilis	17
BDB-000030515	06923150	Phoxinus erythrogaster	6
BDB-000030515	06923150	Pimephales notatus	4
BDB-000030515	06923150	Semotilus atromaculatus	5
BDB-000030519	07189000	Ambloplites ariommus	13
BDB-000030519	07189000	Ambloplites constellatus	2
BDB-000030519	07189000	Aplodinotus grunniens	1
BDB-000030519	07189000	Campostoma anomalum	227
BDB-000030519	07189000	Chaenobryttus gulosus	29
BDB-000030519	07189000	Cottus carolinae	44
BDB-000030519	07189000	Cyprinella lutrensis	2
BDB-000030519	07189000	Dorosoma cepedianum	1
BDB-000030519	07189000	Etheostoma blennioides	1
BDB-000030519	07189000	Etheostoma punctulatum	4
BDB-000030519	07189000	Etheostoma spectabile	12
BDB-000030519	07189000	Hybopsis amblops	1
BDB-000030519	07189000	Lepisosteus osseus	1
BDB-000030519	07189000	Lepomis cyanellus	1
BDB-000030519	07189000	Lepomis macrochirus	11
BDB-000030519	07189000	Lepomis megalotis	100
BDB-000030519	07189000	Luxilus cardinalis	43
BDB-000030519	07189000	Micropterus dolomieu	7
BDB-000030519	07189000	Micropterus salmoides	2
BDB-000030519	07189000	Moxostoma	1
BDB-000030519	07189000	Nocomis asper	24
BDB-000030519	07189000	Notropis greenei	5
BDB-000030519	07189000	Notropis percobromus	2
BDB-000030519	07189000	Noturus exilis	5
BDB-000030519	07189000	Percina caprodes	8
BDB-000030519	07189000	Pylodictis olivaris	1
BDB-000030519	07189000	Semotilus atromaculatus	2
BDB-000030520	07053250	Ambloplites constellatus	10
BDB-000030520	07053250	Campostoma anomalum	141
BDB-000030520	07053250	Campostoma oligolepis	27
BDB-000030520	07053250	Cottus carolinae	170
BDB-000030520	07053250	Etheostoma blennioides	1
BDB-000030520	07053250	Etheostoma caeruleum	112
BDB-000030520	07053250	Etheostoma flabellare	15
BDB-000030520	07053250	Etheostoma punctulatum	1
BDB-000030520	07053250	Etheostoma spectabile	2
BDB-000030520	07053250	Fundulus catenatus	2
BDB-000030520	07053250	Fundulus olivaceus	9
BDB-000030520	07053250	Hypentelium nigricans	11
BDB-000030520	07053250	Lepomis cyanellus	3
BDB-000030520	07053250	Lepomis macrochirus	2
BDB-000030520	07053250	Lepomis megalotis	8
BDB-000030520	07053250	Luxilus pilsbryi	122
BDB-000030520	07053250	Micropterus dolomieu	2
BDB-000030520	07053250	Micropterus salmoides	10
BDB-000030520	07053250	Nocomis biguttatus	33
BDB-000030520	07053250	Noturus albater	12
BDB-000030520	07053250	Noturus exilis	17
BDB-000030520	07053250	Percina caprodes	1
BDB-000030521	07053250	Ambloplites constellatus	16
BDB-000030521	07053250	Campostoma anomalum	81
BDB-000030521	07053250	Campostoma oligolepis	56
BDB-000030521	07053250	Cottus carolinae	183
BDB-000030521	07053250	Etheostoma blennioides	1
BDB-000030521	07053250	Etheostoma caeruleum	84
BDB-000030521	07053250	Etheostoma flabellare	7
BDB-000030521	07053250	Etheostoma spectabile	6
BDB-000030521	07053250	Fundulus catenatus	5
BDB-000030521	07053250	Hypentelium nigricans	4
BDB-000030521	07053250	Lepomis cyanellus	1
BDB-000030521	07053250	Lepomis macrochirus	1
BDB-000030521	07053250	Lepomis megalotis	10
BDB-000030521	07053250	Luxilus pilsbryi	65
BDB-000030521	07053250	Micropterus dolomieu	5
BDB-000030521	07053250	Micropterus salmoides	1
BDB-000030521	07053250	Nocomis biguttatus	24
BDB-000030521	07053250	Notropis nubilus	2
BDB-000030521	07053250	Noturus albater	4
BDB-000030521	07053250	Noturus exilis	12
BDB-000030521	07053250	Percina caprodes	7
BDB-000030524	07056000	Ambloplites constellatus	29
BDB-000030524	07056000	Ameiurus natalis	3
BDB-000030524	07056000	Campostoma anomalum	29
BDB-000030524	07056000	Campostoma oligolepis	83
BDB-000030524	07056000	Cyprinella galactura	5
BDB-000030524	07056000	Erimystax harryi	5
BDB-000030524	07056000	Etheostoma blennioides	54
BDB-000030524	07056000	Etheostoma caeruleum	29
BDB-000030524	07056000	Etheostoma euzonum	13
BDB-000030524	07056000	Etheostoma juliae	41
BDB-000030524	07056000	Etheostoma zonale	52
BDB-000030524	07056000	Fundulus olivaceus	11
BDB-000030524	07056000	Hybopsis amblops	22
BDB-000030524	07056000	Hypentelium nigricans	30
BDB-000030524	07056000	Lepisosteus osseus	3
BDB-000030524	07056000	Lepomis cyanellus	1
BDB-000030524	07056000	Lepomis macrochirus	3
BDB-000030524	07056000	Lepomis megalotis	71
BDB-000030524	07056000	Luxilus pilsbryi	78
BDB-000030524	07056000	Micropterus dolomieu	8
BDB-000030524	07056000	Moxostoma duquesnii	1
BDB-000030524	07056000	Moxostoma erythrurum	12
BDB-000030524	07056000	Nocomis biguttatus	6
BDB-000030524	07056000	Notropis boops	7
BDB-000030524	07056000	Notropis greenei	5
BDB-000030524	07056000	Notropis nubilus	6
BDB-000030524	07056000	Notropis ozarcanus	1
BDB-000030524	07056000	Notropis percobromus	2
BDB-000030524	07056000	Noturus albater	3
BDB-000030524	07056000	Percina evides	2
BDB-000030524	07056000	Percina maculata	5
BDB-000030524	07056000	Pimephales notatus	1
BDB-000030524	07056000	Pylodictis olivaris	1
BDB-000030535	010734833	Anguilla rostrata	2
BDB-000030535	010734833	Catostomus commersonii	20
BDB-000030535	010734833	Esox niger	1
BDB-000030535	010734833	Luxilus cornutus	291
BDB-000030535	010734833	Micropterus salmoides	3
BDB-000030535	010734833	Rhinichthys atratulus	250
BDB-000030535	010734833	Rhinichthys cataractae	50
BDB-000030535	010734833	Salmo salar	6
BDB-000030535	010734833	Semotilus corporalis	79
BDB-000030575	01090477	Ameiurus natalis	1
BDB-000030575	01090477	Catostomus commersonii	61
BDB-000030575	01090477	Lepomis auritus	8
BDB-000030575	01090477	Luxilus cornutus	160
BDB-000030575	01090477	Noturus insignis	111
BDB-000030575	01090477	Rhinichthys atratulus	239
BDB-000030575	01090477	Rhinichthys cataractae	21
BDB-000030575	01090477	Salmo salar	4
BDB-000030575	01090477	Semotilus corporalis	160
BDB-000030581	01094005	Ameiurus natalis	1
BDB-000030581	01094005	Anguilla rostrata	1
BDB-000030581	01094005	Catostomus commersonii	88
BDB-000030581	01094005	Esox niger	4
BDB-000030581	01094005	Etheostoma fusiforme	1
BDB-000030581	01094005	Lepomis auritus	4
BDB-000030581	01094005	Lepomis gibbosus	2
BDB-000030581	01094005	Luxilus cornutus	163
BDB-000030581	01094005	Noturus insignis	43
BDB-000030581	01094005	Petromyzon marinus	3
BDB-000030581	01094005	Rhinichthys atratulus	44
BDB-000030581	01094005	Rhinichthys cataractae	2
BDB-000030581	01094005	Salmo trutta	1
BDB-000030581	01094005	Semotilus corporalis	107
BDB-000030584	14206950	Catostomus macrocheilus	3
BDB-000030584	14206950	Cottus perplexus	562
BDB-000030584	14206950	Gambusia affinis	4
BDB-000030584	14206950	Gasterosteus aculeatus	1
BDB-000030584	14206950	Lepomis macrochirus	1
BDB-000030584	14206950	Oncorhynchus clarkii	1
BDB-000030584	14206950	Rhinichthys osculus	5
BDB-000030584	14206950	Richardsonius balteatus	35
BDB-000030587	14206950	Catostomus macrocheilus	15
BDB-000030587	14206950	Cottus perplexus	931
BDB-000030587	14206950	Lampetra richardsoni	3
BDB-000030587	14206950	Lampetra tridentata	1
BDB-000030587	14206950	Lepomis macrochirus	2
BDB-000030587	14206950	Micropterus dolomieu	2
BDB-000030587	14206950	Micropterus salmoides	1
BDB-000030587	14206950	Oncorhynchus clarkii	1
BDB-000030587	14206950	Oncorhynchus mykiss	1
BDB-000030587	14206950	Rhinichthys osculus	2
BDB-000030587	14206950	Richardsonius balteatus	15
BDB-000030680	03183000	Ambloplites rupestris	70
BDB-000030680	03183000	Campostoma anomalum	825
BDB-000030680	03183000	Catostomus commersonii	6
BDB-000030680	03183000	Cottus bairdii	146
BDB-000030680	03183000	Cottus carolinae	10
BDB-000030680	03183000	Cyprinella galactura	20
BDB-000030680	03183000	Etheostoma blennioides	5
BDB-000030680	03183000	Etheostoma caeruleum	3
BDB-000030680	03183000	Etheostoma flabellare	168
BDB-000030680	03183000	Hypentelium nigricans	27
BDB-000030680	03183000	Lepomis cyanellus	2
BDB-000030680	03183000	Luxilus albeolus	51
BDB-000030680	03183000	Micropterus dolomieu	7
BDB-000030680	03183000	Nocomis platyrhynchus	29
BDB-000030680	03183000	Notropis rubellus	4
BDB-000030680	03183000	Notropis telescopus	532
BDB-000030680	03183000	Noturus insignis	66
BDB-000030680	03183000	Pimephales notatus	21
BDB-000030680	03183000	Rhinichthys cataractae	5
BDB-000030680	03183000	Semotilus atromaculatus	11
BDB-000030684	03198350	Ambloplites rupestris	21
BDB-000030684	03198350	Campostoma anomalum	39
BDB-000030684	03198350	Carpiodes carpio	1
BDB-000030684	03198350	Cyprinella spiloptera	2
BDB-000030684	03198350	Etheostoma blennioides	11
BDB-000030684	03198350	Etheostoma caeruleum	132
BDB-000030684	03198350	Etheostoma flabellare	10
BDB-000030684	03198350	Etheostoma variatum	12
BDB-000030684	03198350	Etheostoma zonale	91
BDB-000030684	03198350	Hybopsis amblops	37
BDB-000030684	03198350	Hypentelium nigricans	44
BDB-000030684	03198350	Luxilus chrysocephalus	73
BDB-000030684	03198350	Micropterus dolomieu	16
BDB-000030684	03198350	Moxostoma duquesnii	9
BDB-000030684	03198350	Nocomis micropogon	87
BDB-000030684	03198350	Notropis photogenis	12
BDB-000030684	03198350	Notropis rubellus	322
BDB-000030684	03198350	Notropis volucellus	35
BDB-000030684	03198350	Pimephales notatus	7
BDB-000030684	03198350	Pylodictis olivaris	1
BDB-000030684	03198350	Rhinichthys cataractae	3
BDB-000030684	03198350	Semotilus atromaculatus	1
BDB-000030685	03198350	Ambloplites rupestris	39
BDB-000030685	03198350	Campostoma anomalum	11
BDB-000030685	03198350	Cottus bairdii	4
BDB-000030685	03198350	Etheostoma blennioides	16
BDB-000030685	03198350	Etheostoma caeruleum	106
BDB-000030685	03198350	Etheostoma camurum	1
BDB-000030685	03198350	Etheostoma flabellare	6
BDB-000030685	03198350	Etheostoma variatum	18
BDB-000030685	03198350	Etheostoma zonale	92
BDB-000030685	03198350	Hybopsis amblops	36
BDB-000030685	03198350	Hypentelium nigricans	53
BDB-000030685	03198350	Luxilus chrysocephalus	73
BDB-000030685	03198350	Micropterus dolomieu	19
BDB-000030685	03198350	Nocomis micropogon	68
BDB-000030685	03198350	Notropis photogenis	5
BDB-000030685	03198350	Notropis rubellus	239
BDB-000030685	03198350	Notropis volucellus	24
BDB-000030685	03198350	Pimephales notatus	42
BDB-000030685	03198350	Rhinichthys cataractae	1
BDB-000030685	03198350	Semotilus atromaculatus	1
BDB-000030692	03198350	Ambloplites rupestris	34
BDB-000030692	03198350	Campostoma anomalum	12
BDB-000030692	03198350	Cottus bairdii	6
BDB-000030692	03198350	Cyprinella spiloptera	1
BDB-000030692	03198350	Etheostoma blennioides	7
BDB-000030692	03198350	Etheostoma caeruleum	131
BDB-000030692	03198350	Etheostoma flabellare	1
BDB-000030692	03198350	Etheostoma variatum	27
BDB-000030692	03198350	Etheostoma zonale	82
BDB-000030692	03198350	Hybopsis amblops	2
BDB-000030692	03198350	Hypentelium nigricans	52
BDB-000030692	03198350	Luxilus chrysocephalus	36
BDB-000030692	03198350	Micropterus dolomieu	22
BDB-000030692	03198350	Moxostoma duquesnii	1
BDB-000030692	03198350	Nocomis micropogon	113
BDB-000030692	03198350	Notropis photogenis	45
BDB-000030692	03198350	Notropis rubellus	175
BDB-000030692	03198350	Notropis volucellus	12
BDB-000030692	03198350	Pimephales notatus	1
BDB-000030692	03198350	Rhinichthys atratulus	1
BDB-000030692	03198350	Rhinichthys cataractae	1
BDB-000030692	03198350	Semotilus atromaculatus	8
BDB-000030694	03170000	Ambloplites rupestris	107
BDB-000030694	03170000	Campostoma anomalum	111
BDB-000030694	03170000	Cottus	154
BDB-000030694	03170000	Cottus bairdii	14
BDB-000030694	03170000	Cottus carolinae	3
BDB-000030694	03170000	Cyprinella spiloptera	52
BDB-000030694	03170000	Etheostoma blennioides	58
BDB-000030694	03170000	Etheostoma flabellare	132
BDB-000030694	03170000	Hypentelium nigricans	19
BDB-000030694	03170000	Lepomis	1
BDB-000030694	03170000	Lepomis auritus	4
BDB-000030694	03170000	Luxilus albeolus	155
BDB-000030694	03170000	Luxilus cerasinus	1
BDB-000030694	03170000	Lythrurus ardens	4
BDB-000030694	03170000	Micropterus dolomieu	60
BDB-000030694	03170000	Micropterus punctulatus	1
BDB-000030694	03170000	Nocomis leptocephalus	54
BDB-000030694	03170000	Nocomis platyrhynchus	113
BDB-000030694	03170000	Notropis photogenis	2
BDB-000030694	03170000	Notropis rubellus	45
BDB-000030694	03170000	Notropis scabriceps	3
BDB-000030694	03170000	Notropis volucellus	235
BDB-000030694	03170000	Noturus insignis	33
BDB-000030694	03170000	Percina gymnocephala	46
BDB-000030694	03170000	Percina oxyrhynchus	11
BDB-000030694	03170000	Phenacobius teretulus	10
BDB-000030694	03170000	Pimephales notatus	86
BDB-000030694	03170000	Pylodictis olivaris	1
BDB-000030694	03170000	Rhinichthys cataractae	16
BDB-000030696	03193000	Ambloplites rupestris	7
BDB-000030696	03193000	Aplodinotus grunniens	2
BDB-000030696	03193000	Cyprinus carpio	1
BDB-000030696	03193000	Dorosoma cepedianum	7
BDB-000030696	03193000	Etheostoma blennioides	1
BDB-000030696	03193000	Etheostoma caeruleum	6
BDB-000030696	03193000	Etheostoma camurum	21
BDB-000030696	03193000	Etheostoma variatum	2
BDB-000030696	03193000	Etheostoma zonale	200
BDB-000030696	03193000	Hypentelium nigricans	4
BDB-000030696	03193000	Ictiobus bubalus	3
BDB-000030696	03193000	Lepomis	2
BDB-000030696	03193000	Lepomis cyanellus	1
BDB-000030696	03193000	Lepomis macrochirus	3
BDB-000030696	03193000	Micropterus dolomieu	44
BDB-000030696	03193000	Micropterus punctulatus	2
BDB-000030696	03193000	Moxostoma anisurum	5
BDB-000030696	03193000	Moxostoma carinatum	12
BDB-000030696	03193000	Moxostoma erythrurum	17
BDB-000030696	03193000	Moxostoma macrolepidotum	5
BDB-000030696	03193000	Notropis atherinoides	257
BDB-000030696	03193000	Notropis telescopus	38
BDB-000030696	03193000	Notropis volucellus	11
BDB-000030696	03193000	Percina caprodes	57
BDB-000030696	03193000	Percina oxyrhynchus	15
BDB-000030696	03193000	Percina sciera	1
BDB-000030696	03193000	Pylodictis olivaris	5
BDB-000030696	03193000	Sander canadensis	2
BDB-000030697	03167000	Ambloplites rupestris	193
BDB-000030697	03167000	Ameiurus natalis	2
BDB-000030697	03167000	Campostoma anomalum	379
BDB-000030697	03167000	Catostomus commersonii	13
BDB-000030697	03167000	Cottus carolinae	76
BDB-000030697	03167000	Cyprinus carpio	2
BDB-000030697	03167000	Etheostoma blennioides	23
BDB-000030697	03167000	Hypentelium nigricans	14
BDB-000030697	03167000	Lepomis auritus	30
BDB-000030697	03167000	Lepomis cyanellus	1
BDB-000030697	03167000	Lepomis gibbosus	2
BDB-000030697	03167000	Lepomis macrochirus	10
BDB-000030697	03167000	Luxilus albeolus	88
BDB-000030697	03167000	Micropterus dolomieu	54
BDB-000030697	03167000	Nocomis leptocephalus	97
BDB-000030697	03167000	Notropis hudsonius	76
BDB-000030697	03167000	Notropis volucellus	33
BDB-000030697	03167000	Noturus insignis	160
BDB-000030697	03167000	Perca flavescens	1
BDB-000030697	03167000	Percina caprodes	2
BDB-000030697	03167000	Rhinichthys atratulus	2
BDB-000030697	03167000	Rhinichthys cataractae	1
BDB-000030698	03167000	Ambloplites rupestris	173
BDB-000030698	03167000	Ameiurus nebulosus	3
BDB-000030698	03167000	Campostoma anomalum	776
BDB-000030698	03167000	Catostomus commersonii	12
BDB-000030698	03167000	Cottus carolinae	145
BDB-000030698	03167000	Cyprinus carpio	24
BDB-000030698	03167000	Etheostoma blennioides	10
BDB-000030698	03167000	Hypentelium nigricans	20
BDB-000030698	03167000	Lepomis auritus	35
BDB-000030698	03167000	Lepomis macrochirus	11
BDB-000030698	03167000	Luxilus albeolus	124
BDB-000030698	03167000	Micropterus dolomieu	77
BDB-000030698	03167000	Nocomis leptocephalus	156
BDB-000030698	03167000	Notropis hudsonius	720
BDB-000030698	03167000	Notropis photogenis	2
BDB-000030698	03167000	Notropis rubellus	2
BDB-000030698	03167000	Notropis rubricroceus	2
BDB-000030698	03167000	Notropis volucellus	41
BDB-000030698	03167000	Noturus insignis	180
BDB-000030698	03167000	Oncorhynchus mykiss	2
BDB-000030698	03167000	Phoxinus oreas	1
BDB-000030698	03167000	Pimephales notatus	2
BDB-000030698	03167000	Pimephales promelas	1
BDB-000030698	03167000	Rhinichthys atratulus	5
BDB-000030698	03167000	Rhinichthys cataractae	60
BDB-000030698	03167000	Semotilus atromaculatus	1
BDB-000030699	03167000	Ambloplites rupestris	106
BDB-000030699	03167000	Campostoma anomalum	657
BDB-000030699	03167000	Catostomus commersonii	6
BDB-000030699	03167000	Cottus carolinae	88
BDB-000030699	03167000	Cyprinus carpio	2
BDB-000030699	03167000	Etheostoma blennioides	20
BDB-000030699	03167000	Hypentelium nigricans	12
BDB-000030699	03167000	Lepomis auritus	8
BDB-000030699	03167000	Lepomis gibbosus	4
BDB-000030699	03167000	Lepomis macrochirus	7
BDB-000030699	03167000	Luxilus albeolus	98
BDB-000030699	03167000	Micropterus dolomieu	72
BDB-000030699	03167000	Nocomis leptocephalus	64
BDB-000030699	03167000	Nocomis platyrhynchus	8
BDB-000030699	03167000	Notropis	1
BDB-000030699	03167000	Notropis hudsonius	31
BDB-000030699	03167000	Notropis photogenis	1
BDB-000030699	03167000	Notropis rubellus	2
BDB-000030699	03167000	Notropis volucellus	2
BDB-000030699	03167000	Noturus insignis	128
BDB-000030699	03167000	Rhinichthys atratulus	1
BDB-000030699	03167000	Rhinichthys cataractae	20
BDB-000030700	381313081253739	Ambloplites rupestris	2
BDB-000030700	381313081253739	Ameiurus natalis	4
BDB-000030700	381313081253739	Aplodinotus grunniens	2
BDB-000030700	381313081253739	Campostoma anomalum	187
BDB-000030700	381313081253739	Cyprinella galactura	10
BDB-000030700	381313081253739	Cyprinella spiloptera	25
BDB-000030700	381313081253739	Etheostoma blennioides	1
BDB-000030700	381313081253739	Etheostoma caeruleum	58
BDB-000030700	381313081253739	Etheostoma camurum	1
BDB-000030700	381313081253739	Hybopsis amblops	14
BDB-000030700	381313081253739	Hypentelium nigricans	31
BDB-000030700	381313081253739	Lepomis	6
BDB-000030700	381313081253739	Lepomis cyanellus	3
BDB-000030700	381313081253739	Luxilus	1
BDB-000030700	381313081253739	Micropterus dolomieu	5
BDB-000030700	381313081253739	Micropterus punctulatus	5
BDB-000030700	381313081253739	Moxostoma erythrurum	1
BDB-000030700	381313081253739	Nocomis micropogon	3
BDB-000030700	381313081253739	Notropis atherinoides	99
BDB-000030700	381313081253739	Notropis hudsonius	20
BDB-000030700	381313081253739	Notropis telescopus	34
BDB-000030700	381313081253739	Notropis volucellus	32
BDB-000030700	381313081253739	Pimephales notatus	49
BDB-000030700	381313081253739	Rhinichthys atratulus	1
BDB-000030700	381313081253739	Semotilus atromaculatus	2
BDB-000030701	375826080455339	Ambloplites rupestris	36
BDB-000030701	375826080455339	Campostoma anomalum	14
BDB-000030701	375826080455339	Clinostomus funduloides	2
BDB-000030701	375826080455339	Etheostoma blennioides	21
BDB-000030701	375826080455339	Hypentelium nigricans	4
BDB-000030701	375826080455339	Lepomis cyanellus	6
BDB-000030701	375826080455339	Luxilus albeolus	1
BDB-000030701	375826080455339	Micropterus dolomieu	24
BDB-000030701	375826080455339	Notropis buccatus	521
BDB-000030701	375826080455339	Notropis telescopus	45
BDB-000030701	375826080455339	Pimephales notatus	219
BDB-000030701	375826080455339	Semotilus atromaculatus	27
BDB-000030705	06923250	Campostoma anomalum	180
BDB-000030705	06923250	Campostoma oligolepis	9
BDB-000030705	06923250	Etheostoma blennioides	2
BDB-000030705	06923250	Etheostoma caeruleum	9
BDB-000030705	06923250	Etheostoma spectabile	2
BDB-000030705	06923250	Etheostoma zonale	1
BDB-000030705	06923250	Fundulus catenatus	1
BDB-000030705	06923250	Fundulus notatus	1
BDB-000030705	06923250	Fundulus olivaceus	1
BDB-000030705	06923250	Hypentelium nigricans	10
BDB-000030705	06923250	Lepomis macrochirus	6
BDB-000030705	06923250	Lepomis macrochirus x Lepomis megalotis	2
BDB-000030705	06923250	Lepomis megalotis	44
BDB-000030705	06923250	Luxilus chrysocephalus	11
BDB-000030705	06923250	Luxilus zonatus	516
BDB-000030705	06923250	Micropterus dolomieu	1
BDB-000030705	06923250	Micropterus salmoides	8
BDB-000030705	06923250	Moxostoma duquesnii	22
BDB-000030705	06923250	Moxostoma erythrurum	1
BDB-000030705	06923250	Nocomis biguttatus	24
BDB-000030705	06923250	Notropis ozarcanus	1
BDB-000030705	06923250	Pimephales notatus	68
BDB-000030707	07050500	Ambloplites constellatus	24
BDB-000030707	07050500	Ameiurus natalis	2
BDB-000030707	07050500	Campostoma	941
BDB-000030707	07050500	Campostoma anomalum	30
BDB-000030707	07050500	Campostoma oligolepis	386
BDB-000030707	07050500	Cottus carolinae	20
BDB-000030707	07050500	Cyprinella galactura	7
BDB-000030707	07050500	Cyprinella whipplei	74
BDB-000030707	07050500	Cyprinus carpio	1
BDB-000030707	07050500	Dorosoma cepedianum	37
BDB-000030707	07050500	Erimystax dissimilis	26
BDB-000030707	07050500	Erimystax harryi	17
BDB-000030707	07050500	Etheostoma blennioides	72
BDB-000030707	07050500	Etheostoma caeruleum	110
BDB-000030707	07050500	Etheostoma euzonum	47
BDB-000030707	07050500	Etheostoma juliae	51
BDB-000030707	07050500	Etheostoma punctulatum	1
BDB-000030707	07050500	Etheostoma spectabile	1
BDB-000030707	07050500	Etheostoma zonale	61
BDB-000030707	07050500	Fundulus catenatus	1
BDB-000030707	07050500	Fundulus olivaceus	1
BDB-000030707	07050500	Hybopsis amblops	2
BDB-000030707	07050500	Hypentelium nigricans	232
BDB-000030707	07050500	Ictalurus punctatus	16
BDB-000030707	07050500	Labidesthes sicculus	1
BDB-000030707	07050500	Lepisosteus osseus	1
BDB-000030707	07050500	Lepomis cyanellus	5
BDB-000030707	07050500	Lepomis macrochirus	31
BDB-000030707	07050500	Lepomis megalotis	135
BDB-000030707	07050500	Lepomis microlophus	1
BDB-000030707	07050500	Luxilus chrysocephalus	16
BDB-000030707	07050500	Luxilus pilsbryi	458
BDB-000030707	07050500	Micropterus dolomieu	31
BDB-000030707	07050500	Micropterus punctulatus	26
BDB-000030707	07050500	Micropterus salmoides	1
BDB-000030707	07050500	Morone chrysops	6
BDB-000030707	07050500	Moxostoma	65
BDB-000030707	07050500	Moxostoma carinatum	23
BDB-000030707	07050500	Moxostoma duquesnii	99
BDB-000030707	07050500	Moxostoma erythrurum	30
BDB-000030707	07050500	Notropis boops	9
BDB-000030707	07050500	Notropis greenei	7
BDB-000030707	07050500	Notropis nubilus	191
BDB-000030707	07050500	Notropis percobromus	15
BDB-000030707	07050500	Noturus albater	14
BDB-000030707	07050500	Noturus exilis	2
BDB-000030707	07050500	Percina caprodes	104
BDB-000030707	07050500	Pimephales notatus	13
BDB-000030708	07056000	Ambloplites constellatus	67
BDB-000030708	07056000	Ameiurus natalis	8
BDB-000030708	07056000	Campostoma	498
BDB-000030708	07056000	Campostoma anomalum	46
BDB-000030708	07056000	Campostoma oligolepis	219
BDB-000030708	07056000	Cottus carolinae	3
BDB-000030708	07056000	Cyprinella galactura	1
BDB-000030708	07056000	Erimystax dissimilis	8
BDB-000030708	07056000	Erimystax harryi	25
BDB-000030708	07056000	Etheostoma blennioides	213
BDB-000030708	07056000	Etheostoma caeruleum	13
BDB-000030708	07056000	Etheostoma euzonum	101
BDB-000030708	07056000	Etheostoma juliae	132
BDB-000030708	07056000	Etheostoma spectabile	125
BDB-000030708	07056000	Etheostoma stigmaeum	1
BDB-000030708	07056000	Etheostoma zonale	106
BDB-000030708	07056000	Fundulus catenatus	16
BDB-000030708	07056000	Fundulus notatus	1
BDB-000030708	07056000	Fundulus olivaceus	1
BDB-000030708	07056000	Hybopsis amblops	3
BDB-000030708	07056000	Hypentelium nigricans	20
BDB-000030708	07056000	Lepisosteus osseus	2
BDB-000030708	07056000	Lepomis cyanellus	1
BDB-000030708	07056000	Lepomis megalotis	166
BDB-000030708	07056000	Luxilus pilsbryi	180
BDB-000030708	07056000	Micropterus dolomieu	50
BDB-000030708	07056000	Moxostoma duquesnii	13
BDB-000030708	07056000	Nocomis biguttatus	15
BDB-000030708	07056000	Notropis boops	25
BDB-000030708	07056000	Notropis greenei	9
BDB-000030708	07056000	Notropis nubilus	4
BDB-000030708	07056000	Notropis ozarcanus	8
BDB-000030708	07056000	Notropis percobromus	37
BDB-000030708	07056000	Notropis telescopus	9
BDB-000030708	07056000	Noturus albater	4
BDB-000030708	07056000	Noturus exilis	3
BDB-000030708	07056000	Noturus flavater	21
BDB-000030708	07056000	Percina evides	9
BDB-000030708	07056000	Percina maculata	9
BDB-000030708	07056000	Pylodictis olivaris	4
BDB-000030709	07056000	Ambloplites constellatus	39
BDB-000030709	07056000	Ameiurus natalis	4
BDB-000030709	07056000	Campostoma	399
BDB-000030709	07056000	Campostoma anomalum	148
BDB-000030709	07056000	Campostoma oligolepis	21
BDB-000030709	07056000	Cottus carolinae	3
BDB-000030709	07056000	Cyprinella galactura	2
BDB-000030709	07056000	Erimystax harryi	37
BDB-000030709	07056000	Etheostoma blennioides	334
BDB-000030709	07056000	Etheostoma caeruleum	32
BDB-000030709	07056000	Etheostoma euzonum	50
BDB-000030709	07056000	Etheostoma juliae	85
BDB-000030709	07056000	Etheostoma spectabile	42
BDB-000030709	07056000	Etheostoma zonale	116
BDB-000030709	07056000	Fundulus catenatus	9
BDB-000030709	07056000	Fundulus olivaceus	4
BDB-000030709	07056000	Hybopsis amblops	142
BDB-000030709	07056000	Hypentelium nigricans	38
BDB-000030709	07056000	Labidesthes sicculus	1
BDB-000030709	07056000	Lepisosteus osseus	2
BDB-000030709	07056000	Lepomis megalotis	110
BDB-000030709	07056000	Luxilus pilsbryi	312
BDB-000030709	07056000	Micropterus dolomieu	20
BDB-000030709	07056000	Micropterus salmoides	1
BDB-000030709	07056000	Moxostoma duquesnii	38
BDB-000030709	07056000	Moxostoma erythrurum	6
BDB-000030709	07056000	Nocomis biguttatus	7
BDB-000030709	07056000	Notropis boops	88
BDB-000030709	07056000	Notropis greenei	2
BDB-000030709	07056000	Notropis ozarcanus	191
BDB-000030709	07056000	Notropis percobromus	11
BDB-000030709	07056000	Notropis telescopus	6
BDB-000030709	07056000	Noturus albater	5
BDB-000030709	07056000	Noturus exilis	3
BDB-000030709	07056000	Noturus flavater	3
BDB-000030709	07056000	Percina evides	15
BDB-000030709	07056000	Percina maculata	5
BDB-000030709	07056000	Pimephales notatus	3
BDB-000030725	01200000	Catostomus commersonii	67
BDB-000030725	01200000	Etheostoma olmstedi	75
BDB-000030725	01200000	Exoglossum maxillingua	44
BDB-000030725	01200000	Lepomis gibbosus	2
BDB-000030725	01200000	Lepomis macrochirus	1
BDB-000030725	01200000	Micropterus dolomieu	96
BDB-000030725	01200000	Rhinichthys atratulus	31
BDB-000030725	01200000	Rhinichthys cataractae	70
BDB-000030725	01200000	Salmo trutta	1
BDB-000030725	01200000	Semotilus corporalis	87
BDB-000030734	01192500	Ameiurus nebulosus	2
BDB-000030734	01192500	Anguilla rostrata	42
BDB-000030734	01192500	Catostomus commersonii	191
BDB-000030734	01192500	Cyprinus carpio	8
BDB-000030734	01192500	Etheostoma olmstedi	1517
BDB-000030734	01192500	Lepomis gibbosus	58
BDB-000030734	01192500	Lepomis macrochirus	36
BDB-000030734	01192500	Luxilus cornutus	172
BDB-000030734	01192500	Micropterus salmoides	5
BDB-000030734	01192500	Perca flavescens	2
BDB-000030734	01192500	Rhinichthys cataractae	108
BDB-000030736	01208869	Anguilla rostrata	14
BDB-000030736	01208869	Catostomus commersonii	145
BDB-000030736	01208869	Lepomis gibbosus	6
BDB-000030736	01208869	Micropterus dolomieu	5
BDB-000030736	01208869	Rhinichthys atratulus	275
BDB-000030736	01208869	Rhinichthys cataractae	273
BDB-000030738	01135300	Catostomus catostomus	61
BDB-000030738	01135300	Cottus cognatus	39
BDB-000030738	01135300	Rhinichthys atratulus	339
BDB-000030738	01135300	Rhinichthys cataractae	9
BDB-000030738	01135300	Salvelinus fontinalis	20
BDB-000030738	01135300	Semotilus atromaculatus	14
BDB-000030741	01135300	Catostomus catostomus	75
BDB-000030741	01135300	Cottus cognatus	21
BDB-000030741	01135300	Rhinichthys atratulus	514
BDB-000030741	01135300	Rhinichthys cataractae	21
BDB-000030741	01135300	Salmo salar	61
BDB-000030741	01135300	Salvelinus fontinalis	7
BDB-000030741	01135300	Semotilus atromaculatus	45
BDB-000030742	01137400	Catostomus catostomus	66
BDB-000030742	01137400	Cottus cognatus	11
BDB-000030742	01137400	Rhinichthys atratulus	323
BDB-000030742	01137400	Rhinichthys cataractae	71
BDB-000030742	01137400	Salmo salar	50
BDB-000030742	01137400	Salvelinus fontinalis	2
BDB-000030743	01144000	Ameiurus nebulosus	4
BDB-000030743	01144000	Catostomus commersonii	4
BDB-000030743	01144000	Micropterus dolomieu	399
BDB-000030743	01144000	Notropis rubellus	18
BDB-000030743	01144000	Notropis volucellus	2
BDB-000030743	01144000	Rhinichthys cataractae	31
BDB-000030743	01144000	Salmo salar	4
BDB-000030743	01144000	Salmo trutta	1
BDB-000030744	01170095	Anguilla rostrata	1
BDB-000030744	01170095	Catostomus commersonii	34
BDB-000030744	01170095	Cottus cognatus	1
BDB-000030744	01170095	Etheostoma olmstedi	3
BDB-000030744	01170095	Luxilus cornutus	18
BDB-000030744	01170095	Rhinichthys atratulus	136
BDB-000030744	01170095	Rhinichthys cataractae	104
BDB-000030744	01170095	Salmo salar	205
BDB-000030744	01170095	Salvelinus fontinalis	3
BDB-000030784	06731000	Catostomus commersonii	83
BDB-000030784	06731000	Cyprinella lutrensis	6
BDB-000030784	06731000	Cyprinus carpio	17
BDB-000030784	06731000	Dorosoma cepedianum	1
BDB-000030784	06731000	Micropterus salmoides	4
BDB-000030784	06731000	Notropis stramineus	483
BDB-000030784	06731000	Perca flavescens	1
BDB-000030784	06731000	Pimephales promelas	36
BDB-000030786	06754000	Catostomus catostomus	122
BDB-000030786	06754000	Catostomus commersonii	363
BDB-000030786	06754000	Cyprinella lutrensis	13
BDB-000030786	06754000	Cyprinus carpio	30
BDB-000030786	06754000	Gambusia affinis	9
BDB-000030786	06754000	Notropis stramineus	316
BDB-000030786	06754000	Perca flavescens	1
BDB-000030786	06754000	Pimephales promelas	213
BDB-000030786	06754000	Rhinichthys cataractae	2
BDB-000030786	06754000	Semotilus atromaculatus	16
BDB-000030787	06759910	Catostomus commersonii	209
BDB-000030787	06759910	Cyprinella lutrensis	16
BDB-000030787	06759910	Cyprinus carpio	36
BDB-000030787	06759910	Fundulus zebrinus	1
BDB-000030787	06759910	Hybopsis dorsalis	7
BDB-000030787	06759910	Notropis stramineus	39
BDB-000030787	06759910	Pimephales promelas	148
BDB-000030787	06759910	Semotilus atromaculatus	81
BDB-000030789	06759910	Catostomus commersonii	148
BDB-000030789	06759910	Cyprinella lutrensis	17
BDB-000030789	06759910	Cyprinus carpio	42
BDB-000030789	06759910	Hybognathus placitus	1
BDB-000030789	06759910	Hybopsis dorsalis	6
BDB-000030789	06759910	Notropis stramineus	43
BDB-000030789	06759910	Pimephales promelas	156
BDB-000030789	06759910	Pomoxis nigromaculatus	4
BDB-000030789	06759910	Semotilus atromaculatus	89
BDB-000030797	06731000	Catostomus catostomus	43
BDB-000030797	06731000	Catostomus commersonii	88
BDB-000030797	06731000	Culaea inconstans	1
BDB-000030797	06731000	Cyprinella lutrensis	11
BDB-000030797	06731000	Cyprinus carpio	118
BDB-000030797	06731000	Lepomis cyanellus	2
BDB-000030797	06731000	Micropterus salmoides	12
BDB-000030797	06731000	Notropis stramineus	311
BDB-000030797	06731000	Pimephales promelas	89
BDB-000030797	06731000	Pomoxis nigromaculatus	1
BDB-000030797	06731000	Rhinichthys cataractae	13
BDB-000030797	06731000	Sander vitreus	1
BDB-000030797	06731000	Semotilus atromaculatus	4
BDB-000030815	373059120222201	Catostomus occidentalis	263
BDB-000030815	373059120222201	Cottus asper	31
BDB-000030815	373059120222201	Mylopharodon conocephalus	89
BDB-000030815	373059120222201	Oncorhynchus mykiss	13
BDB-000030815	373059120222201	Ptychocheilus grandis	89
BDB-000030825	374017119472301	Catostomus occidentalis	315
BDB-000030825	374017119472301	Cottus gulosus	24
BDB-000030825	374017119472301	Micropterus dolomieu	13
BDB-000030825	374017119472301	Oncorhynchus mykiss	20
BDB-000030825	374017119472301	Ptychocheilus grandis	156
BDB-000030825	374017119472301	Salmo trutta	3
BDB-000030835	05267000	Ambloplites rupestris	5
BDB-000030835	05267000	Ameiurus melas	6
BDB-000030835	05267000	Amia calva	1
BDB-000030835	05267000	Campostoma anomalum	2
BDB-000030835	05267000	Catostomus commersonii	42
BDB-000030835	05267000	Cottus bairdii	2
BDB-000030835	05267000	Cyprinella spiloptera	21
BDB-000030835	05267000	Cyprinus carpio	3
BDB-000030835	05267000	Esox lucius	6
BDB-000030835	05267000	Etheostoma nigrum	12
BDB-000030835	05267000	Hybopsis dorsalis	1
BDB-000030835	05267000	Lepomis macrochirus	3
BDB-000030835	05267000	Lota lota	2
BDB-000030835	05267000	Luxilus cornutus	86
BDB-000030835	05267000	Micropterus dolomieu	102
BDB-000030835	05267000	Moxostoma macrolepidotum	11
BDB-000030835	05267000	Nocomis biguttatus	14
BDB-000030835	05267000	Notropis atherinoides	1
BDB-000030835	05267000	Notropis hudsonius	6
BDB-000030835	05267000	Perca flavescens	10
BDB-000030835	05267000	Percina caprodes	342
BDB-000030835	05267000	Percopsis omiscomaycus	39
BDB-000030835	05267000	Pimephales notatus	6
BDB-000030835	05267000	Pomoxis nigromaculatus	2
BDB-000030835	05267000	Rhinichthys cataractae	2
BDB-000030835	05267000	Sander vitreus	27
BDB-000030835	05267000	Semotilus atromaculatus	7
BDB-000030836	05270700	Ameiurus natalis	1
BDB-000030836	05270700	Catostomus commersonii	19
BDB-000030836	05270700	Cyprinella spiloptera	20
BDB-000030836	05270700	Cyprinus carpio	20
BDB-000030836	05270700	Esox lucius	3
BDB-000030836	05270700	Etheostoma nigrum	1
BDB-000030836	05270700	Hypentelium nigricans	16
BDB-000030836	05270700	Ictalurus punctatus	2
BDB-000030836	05270700	Labidesthes sicculus	1
BDB-000030836	05270700	Luxilus cornutus	33
BDB-000030836	05270700	Micropterus dolomieu	42
BDB-000030836	05270700	Moxostoma erythrurum	18
BDB-000030836	05270700	Moxostoma macrolepidotum	6
BDB-000030836	05270700	Notropis hudsonius	9
BDB-000030836	05270700	Notropis stramineus	102
BDB-000030836	05270700	Perca flavescens	2
BDB-000030836	05270700	Percina caprodes	220
BDB-000030836	05270700	Percina maculata	11
BDB-000030836	05270700	Pimephales notatus	5
BDB-000030836	05270700	Sander vitreus	3
BDB-000030838	05340500	Ambloplites rupestris	1
BDB-000030838	05340500	Ammocrypta clara	6
BDB-000030838	05340500	Aplodinotus grunniens	1
BDB-000030838	05340500	Carpiodes velifer	1
BDB-000030838	05340500	Cyprinella spiloptera	53
BDB-000030838	05340500	Cyprinus carpio	6
BDB-000030838	05340500	Etheostoma nigrum	2
BDB-000030838	05340500	Hiodon tergisus	2
BDB-000030838	05340500	Hypentelium nigricans	2
BDB-000030838	05340500	Lepomis gibbosus	1
BDB-000030838	05340500	Lepomis macrochirus	3
BDB-000030838	05340500	Lota lota	4
BDB-000030838	05340500	Micropterus dolomieu	6
BDB-000030838	05340500	Moxostoma	9
BDB-000030838	05340500	Moxostoma anisurum	18
BDB-000030838	05340500	Moxostoma erythrurum	39
BDB-000030838	05340500	Moxostoma macrolepidotum	1
BDB-000030838	05340500	Notropis atherinoides	185
BDB-000030838	05340500	Notropis stramineus	113
BDB-000030838	05340500	Perca flavescens	1
BDB-000030838	05340500	Percina caprodes	23
BDB-000030838	05340500	Percina evides	7
BDB-000030838	05340500	Percina maculata	2
BDB-000030838	05340500	Percina shumardi	5
BDB-000030838	05340500	Pimephales notatus	91
BDB-000030838	05340500	Sander canadensis	1
BDB-000030842	05267000	Ambloplites rupestris	19
BDB-000030842	05267000	Amia calva	1
BDB-000030842	05267000	Catostomus commersonii	14
BDB-000030842	05267000	Cottidae	5
BDB-000030842	05267000	Cyprinella spiloptera	6
BDB-000030842	05267000	Cyprinus carpio	4
BDB-000030842	05267000	Esox lucius	3
BDB-000030842	05267000	Ictalurus punctatus	3
BDB-000030842	05267000	Lota lota	4
BDB-000030842	05267000	Luxilus cornutus	10
BDB-000030842	05267000	Micropterus dolomieu	87
BDB-000030842	05267000	Moxostoma anisurum	15
BDB-000030842	05267000	Moxostoma macrolepidotum	102
BDB-000030842	05267000	Nocomis biguttatus	5
BDB-000030842	05267000	Notropis hudsonius	1
BDB-000030842	05267000	Perca flavescens	4
BDB-000030842	05267000	Percina caprodes	139
BDB-000030842	05267000	Percopsis omiscomaycus	38
BDB-000030842	05267000	Pomoxis nigromaculatus	1
BDB-000030842	05267000	Rhinichthys cataractae	2
BDB-000030842	05267000	Sander vitreus	20
BDB-000030843	05276005	Ambloplites rupestris	94
BDB-000030843	05276005	Campostoma anomalum	46
BDB-000030843	05276005	Catostomus commersonii	42
BDB-000030843	05276005	Cyprinella spiloptera	11
BDB-000030843	05276005	Esox lucius	34
BDB-000030843	05276005	Etheostoma nigrum	32
BDB-000030843	05276005	Hybopsis dorsalis	1
BDB-000030843	05276005	Luxilus cornutus	359
BDB-000030843	05276005	Micropterus dolomieu	13
BDB-000030843	05276005	Micropterus salmoides	3
BDB-000030843	05276005	Moxostoma macrolepidotum	5
BDB-000030843	05276005	Nocomis biguttatus	358
BDB-000030843	05276005	Noturus gyrinus	1
BDB-000030843	05276005	Percina caprodes	132
BDB-000030843	05276005	Percina maculata	1
BDB-000030843	05276005	Pimephales notatus	16
BDB-000030843	05276005	Rhinichthys atratulus	189
BDB-000030843	05276005	Rhinichthys cataractae	129
BDB-000030843	05276005	Sander vitreus	1
BDB-000030843	05276005	Semotilus atromaculatus	91
BDB-000030843	05276005	Umbra limi	98
BDB-000030846	07056000	Ambloplites constellatus	20
BDB-000030846	07056000	Ameiurus natalis	1
BDB-000030846	07056000	Campostoma	154
BDB-000030846	07056000	Campostoma anomalum	46
BDB-000030846	07056000	Campostoma oligolepis	121
BDB-000030846	07056000	Cottus carolinae	2
BDB-000030846	07056000	Cyprinella galactura	1
BDB-000030846	07056000	Cyprinidae	1
BDB-000030846	07056000	Erimystax harryi	38
BDB-000030846	07056000	Etheostoma blennioides	96
BDB-000030846	07056000	Etheostoma caeruleum	44
BDB-000030846	07056000	Etheostoma euzonum	25
BDB-000030846	07056000	Etheostoma juliae	207
BDB-000030846	07056000	Etheostoma spectabile	1
BDB-000030846	07056000	Etheostoma zonale	98
BDB-000030846	07056000	Fundulus catenatus	1
BDB-000030846	07056000	Hybopsis amblops	11
BDB-000030846	07056000	Hypentelium nigricans	9
BDB-000030846	07056000	Ichthyomyzon castaneus	1
BDB-000030846	07056000	Lepomis macrochirus	2
BDB-000030846	07056000	Lepomis megalotis	55
BDB-000030846	07056000	Luxilus pilsbryi	230
BDB-000030846	07056000	Micropterus dolomieu	17
BDB-000030846	07056000	Moxostoma duquesnii	6
BDB-000030846	07056000	Moxostoma erythrurum	1
BDB-000030846	07056000	Notropis boops	114
BDB-000030846	07056000	Notropis greenei	27
BDB-000030846	07056000	Notropis nubilus	7
BDB-000030846	07056000	Notropis ozarcanus	2
BDB-000030846	07056000	Notropis percobromus	63
BDB-000030846	07056000	Noturus albater	8
BDB-000030846	07056000	Noturus exilis	3
BDB-000030846	07056000	Noturus flavater	2
BDB-000030846	07056000	Percina evides	2
BDB-000030846	07056000	Percina maculata	6
BDB-000030846	07056000	Pylodictis olivaris	2
BDB-000030847	07053250	Ambloplites constellatus	16
BDB-000030847	07053250	Campostoma	96
BDB-000030847	07053250	Campostoma anomalum	174
BDB-000030847	07053250	Campostoma oligolepis	75
BDB-000030847	07053250	Catostomus commersonii	1
BDB-000030847	07053250	Cottus carolinae	96
BDB-000030847	07053250	Etheostoma caeruleum	134
BDB-000030847	07053250	Etheostoma flabellare	31
BDB-000030847	07053250	Etheostoma spectabile	6
BDB-000030847	07053250	Etheostoma zonale	1
BDB-000030847	07053250	Fundulus olivaceus	1
BDB-000030847	07053250	Hypentelium nigricans	14
BDB-000030847	07053250	Lepomis cyanellus	2
BDB-000030847	07053250	Lepomis macrochirus	4
BDB-000030847	07053250	Lepomis megalotis	4
BDB-000030847	07053250	Luxilus pilsbryi	178
BDB-000030847	07053250	Micropterus dolomieu	14
BDB-000030847	07053250	Moxostoma erythrurum	2
BDB-000030847	07053250	Nocomis biguttatus	32
BDB-000030847	07053250	Noturus albater	22
BDB-000030847	07053250	Noturus exilis	16
BDB-000030847	07053250	Percina caprodes	6
BDB-000030848	07196500	Ambloplites ariommus	24
BDB-000030848	07196500	Aplodinotus grunniens	10
BDB-000030848	07196500	Campostoma	431
BDB-000030848	07196500	Campostoma anomalum	31
BDB-000030848	07196500	Campostoma oligolepis	30
BDB-000030848	07196500	Carpiodes velifer	1
BDB-000030848	07196500	Cottus carolinae	10
BDB-000030848	07196500	Cyprinella whipplei	3
BDB-000030848	07196500	Cyprinus carpio	2
BDB-000030848	07196500	Dorosoma cepedianum	54
BDB-000030848	07196500	Dorosoma petenense	3
BDB-000030848	07196500	Erimystax x-punctatus	30
BDB-000030848	07196500	Etheostoma blennioides	53
BDB-000030848	07196500	Etheostoma punctulatum	2
BDB-000030848	07196500	Etheostoma spectabile	42
BDB-000030848	07196500	Etheostoma zonale	171
BDB-000030848	07196500	Gambusia affinis	1
BDB-000030848	07196500	Hybopsis amblops	5
BDB-000030848	07196500	Hypentelium nigricans	46
BDB-000030848	07196500	Ictalurus punctatus	12
BDB-000030848	07196500	Ictiobus bubalus	14
BDB-000030848	07196500	Ictiobus niger	8
BDB-000030848	07196500	Lepomis macrochirus	17
BDB-000030848	07196500	Lepomis megalotis	96
BDB-000030848	07196500	Lepomis microlophus	1
BDB-000030848	07196500	Luxilus cardinalis	170
BDB-000030848	07196500	Micropterus dolomieu	32
BDB-000030848	07196500	Micropterus punctulatus	41
BDB-000030848	07196500	Micropterus salmoides	4
BDB-000030848	07196500	Morone chrysops	2
BDB-000030848	07196500	Moxostoma	5
BDB-000030848	07196500	Moxostoma carinatum	17
BDB-000030848	07196500	Moxostoma duquesnii	37
BDB-000030848	07196500	Moxostoma erythrurum	21
BDB-000030848	07196500	Moxostoma macrolepidotum	18
BDB-000030848	07196500	Nocomis asper	5
BDB-000030848	07196500	Notropis greenei	1
BDB-000030848	07196500	Notropis nubilus	57
[truncated: 13,029 more rows]
