# Supplementary material for: A general pattern of the species abundance distribution
Source: PeerJ. 2018 Nov 13;6:e5928. doi: 10.7717/peerj.5928 (PMC6238767; doi:10.7717/peerj.5928)
Supplement: Supplemental Information 6 — A dataset (named “diatom”) used to obtain the frequency of SADs. The detail information can be found in appendixes of Passy (2016a) and Passy (2016b). [file peerj-06-5928-s006.xlsx]

## Sheet: diatom_obs
Sample ID	Station ID	BioDataTaxonName	Abundance
BDB-000025087	05520500	Achnanthidium exiguum	74.95
BDB-000025087	05520500	Achnanthidium minutissimum	449.7
BDB-000025087	05520500	Amphora montana	74.95
BDB-000025087	05520500	Amphora pediculus	936.876
BDB-000025087	05520500	Aulacoseira alpigena	74.95
BDB-000025087	05520500	Caloneis bacillum	149.9
BDB-000025087	05520500	Cocconeis pediculus	224.85
BDB-000025087	05520500	Cocconeis placentula	337.275
BDB-000025087	05520500	Cocconeis placentula var. euglypta	149.9
BDB-000025087	05520500	Cocconeis placentula var. lineata	262.325
BDB-000025087	05520500	Craticula molestiformis	74.95
BDB-000025087	05520500	Cyclotella atomus	374.75
BDB-000025087	05520500	Cyclotella meneghiniana	861.926
BDB-000025087	05520500	Fistulifera pelliculosa	149.9
BDB-000025087	05520500	Fragilaria capucina var. mesolepta	74.95
BDB-000025087	05520500	Gomphonema clavatum	74.95
BDB-000025087	05520500	Gomphonema kobayasii	299.8
BDB-000025087	05520500	Gomphonema minutum	1274.15
BDB-000025087	05520500	Gomphonema olivaceum	224.85
BDB-000025087	05520500	Gomphonema parvulum	112.425
BDB-000025087	05520500	Gomphonema pumilum	37.475
BDB-000025087	05520500	Mayamaea atomus var. permitis	74.95
BDB-000025087	05520500	Melosira varians	337.275
BDB-000025087	05520500	Navicula cryptotenella	1723.85
BDB-000025087	05520500	Navicula erifuga	899.401
BDB-000025087	05520500	Navicula exilis	224.85
BDB-000025087	05520500	Navicula germainii	224.85
BDB-000025087	05520500	Navicula gregaria	1049.3
BDB-000025087	05520500	Navicula menisculus	74.95
BDB-000025087	05520500	Navicula minima	2136.08
BDB-000025087	05520500	Navicula subminuscula	374.75
BDB-000025087	05520500	Navicula tripunctata	74.95
BDB-000025087	05520500	Navicula upsaliensis	74.95
BDB-000025087	05520500	Nitzschia acicularis	899.401
BDB-000025087	05520500	Nitzschia amphibia	149.9
BDB-000025087	05520500	Nitzschia dissipata	374.75
BDB-000025087	05520500	Nitzschia fonticola	74.95
BDB-000025087	05520500	Nitzschia frustulum	487.175
BDB-000025087	05520500	Nitzschia gracilis	74.95
BDB-000025087	05520500	Nitzschia gracilis var. minor	74.95
BDB-000025087	05520500	Nitzschia inconspicua	374.75
BDB-000025087	05520500	Nitzschia intermedia	74.95
BDB-000025087	05520500	Nitzschia lacuum	74.95
BDB-000025087	05520500	Nitzschia palea	1124.25
BDB-000025087	05520500	Nitzschia palea var. debilis	786.976
BDB-000025087	05520500	Nitzschia siliqua	74.95
BDB-000025087	05520500	Nitzschia sociabilis	224.85
BDB-000025087	05520500	Nitzschia solita	74.95
BDB-000025087	05520500	Nitzschia valdestriata	224.85
BDB-000025087	05520500	Planothidium delicatulum	37.475
BDB-000025087	05520500	Planothidium lanceolatum	74.95
BDB-000025087	05520500	Planothidium rostratum	74.95
BDB-000025087	05520500	Pleurosira laevis	599.6
BDB-000025087	05520500	Pseudostaurosira brevistriata	374.75
BDB-000025087	05520500	Reimeria sinuata	149.9
BDB-000025087	05520500	Rhoicosphenia abbreviata	1499
BDB-000025087	05520500	Sellaphora pupula	74.95
BDB-000025087	05520500	Simonsenia delognei	299.8
BDB-000025087	05520500	Staurosira construens	374.75
BDB-000025087	05520500	Synedra acus	149.9
BDB-000025087	05520500	Thalassiosira pseudonana	37.475
BDB-000025087	05520500	Thalassiosira weissflogii	74.95
BDB-000025087	05520500	Tryblionella apiculata	74.95
BDB-000025087	05520500	Tryblionella hungarica	74.95
BDB-000025090	05525500	Amphora pediculus	74.656
BDB-000025090	05525500	Cocconeis placentula	447.936
BDB-000025090	05525500	Cocconeis placentula var. euglypta	223.968
BDB-000025090	05525500	Cocconeis placentula var. lineata	74.656
BDB-000025090	05525500	Craticula molestiformis	671.904
BDB-000025090	05525500	Cylindrotheca gracilis	74.656
BDB-000025090	05525500	Cymbella tumida	522.592
BDB-000025090	05525500	Fallacia lenzii	74.656
BDB-000025090	05525500	Fallacia pygmaea	74.656
BDB-000025090	05525500	Gomphoneis herculeana	74.656
BDB-000025090	05525500	Gomphonema kobayasii	373.28
BDB-000025090	05525500	Gomphonema minutum	559.92
BDB-000025090	05525500	Gyrosigma scalproides	671.904
BDB-000025090	05525500	Mayamaea atomus	1866.4
BDB-000025090	05525500	Mayamaea atomus var. permitis	485.264
BDB-000025090	05525500	Melosira varians	223.968
BDB-000025090	05525500	Navicula angusta	74.656
BDB-000025090	05525500	Navicula capitatoradiata	223.968
BDB-000025090	05525500	Navicula cincta	74.656
BDB-000025090	05525500	Navicula cryptotenella	4703.33
BDB-000025090	05525500	Navicula difficillima	74.656
BDB-000025090	05525500	Navicula exilis	447.936
BDB-000025090	05525500	Navicula germainii	485.264
BDB-000025090	05525500	Navicula gregaria	149.312
BDB-000025090	05525500	Navicula helensis	149.312
BDB-000025090	05525500	Navicula ingenua	74.656
BDB-000025090	05525500	Navicula kotschyi	74.656
BDB-000025090	05525500	Navicula menisculus	37.328
BDB-000025090	05525500	Navicula minima	149.312
BDB-000025090	05525500	Navicula phyllepta	1119.84
BDB-000025090	05525500	Navicula reichardtiana	373.28
BDB-000025090	05525500	Navicula schroeteri	74.656
BDB-000025090	05525500	Navicula subminuscula	410.608
BDB-000025090	05525500	Navicula symmetrica	2015.71
BDB-000025090	05525500	Navicula tenelloides	298.624
BDB-000025090	05525500	Navicula upsaliensis	149.312
BDB-000025090	05525500	Nitzschia acicularis	74.656
BDB-000025090	05525500	Nitzschia amphibia	74.656
BDB-000025090	05525500	Nitzschia angustatula	37.328
BDB-000025090	05525500	Nitzschia capitellata	74.656
BDB-000025090	05525500	Nitzschia clausii	74.656
BDB-000025090	05525500	Nitzschia dissipata	821.216
BDB-000025090	05525500	Nitzschia frustulum	821.216
BDB-000025090	05525500	Nitzschia inconspicua	223.968
BDB-000025090	05525500	Nitzschia microcephala	74.656
BDB-000025090	05525500	Nitzschia palea	37.328
BDB-000025090	05525500	Nitzschia palea var. debilis	298.624
BDB-000025090	05525500	Nitzschia sociabilis	74.656
BDB-000025090	05525500	Reimeria sinuata	111.984
BDB-000025090	05525500	Rhoicosphenia abbreviata	933.2
BDB-000025090	05525500	Simonsenia delognei	1157.17
BDB-000025090	05525500	Tryblionella hungarica	74.656
BDB-000025094	05526000	Achnanthidium minutissimum	42.4371
BDB-000025094	05526000	Amphora copulata	42.4371
BDB-000025094	05526000	Amphora montana	84.8743
BDB-000025094	05526000	Cocconeis placentula	297.06
BDB-000025094	05526000	Cocconeis placentula var. euglypta	84.8743
BDB-000025094	05526000	Craticula molestiformis	1018.49
BDB-000025094	05526000	Cyclotella atomus	84.8743
BDB-000025094	05526000	Gomphonema kobayasii	297.06
BDB-000025094	05526000	Gomphonema minutum	1188.24
BDB-000025094	05526000	Gomphonema parvulum	297.06
BDB-000025094	05526000	Mayamaea atomus	297.06
BDB-000025094	05526000	Melosira varians	127.311
BDB-000025094	05526000	Navicula cryptotenella	2036.98
BDB-000025094	05526000	Navicula difficillima	212.186
BDB-000025094	05526000	Navicula exilis	869.962
BDB-000025094	05526000	Navicula germainii	169.749
BDB-000025094	05526000	Navicula menisculus	318.279
BDB-000025094	05526000	Navicula minima	657.776
BDB-000025094	05526000	Navicula phyllepta	190.967
BDB-000025094	05526000	Navicula recens	424.372
BDB-000025094	05526000	Navicula reichardtiana	169.749
BDB-000025094	05526000	Navicula subminuscula	572.902
BDB-000025094	05526000	Navicula symmetrica	594.12
BDB-000025094	05526000	Navicula tenelloides	339.497
BDB-000025094	05526000	Navicula trivialis	42.4371
BDB-000025094	05526000	Nitzschia agnita	84.8743
BDB-000025094	05526000	Nitzschia amphibia	169.749
BDB-000025094	05526000	Nitzschia dissipata	42.4371
BDB-000025094	05526000	Nitzschia frustulum	318.279
BDB-000025094	05526000	Nitzschia inconspicua	169.749
BDB-000025094	05526000	Nitzschia microcephala	42.4371
BDB-000025094	05526000	Nitzschia palea	84.8743
BDB-000025094	05526000	Nitzschia sociabilis	84.8743
BDB-000025094	05526000	Nitzschia solita	42.4371
BDB-000025094	05526000	Nitzschia valdestriata	42.4371
BDB-000025094	05526000	Planothidium lanceolatum	84.8743
BDB-000025094	05526000	Rhoicosphenia abbreviata	848.743
BDB-000025094	05526000	Sellaphora seminulum	127.311
BDB-000025094	05526000	Simonsenia delognei	509.246
BDB-000025094	05526000	Tryblionella calida	42.4371
BDB-000025097	05527800	Achnanthes lanceolata var. abbreviata	34.5501
BDB-000025097	05527800	Achnanthidium minutissimum	34.5501
BDB-000025097	05527800	Amphora copulata	34.5501
BDB-000025097	05527800	Amphora ovalis	34.5501
BDB-000025097	05527800	Amphora pediculus	691.003
BDB-000025097	05527800	Aulacoseira muzzanensis	34.5501
BDB-000025097	05527800	Cocconeis placentula	915.578
BDB-000025097	05527800	Cocconeis placentula var. euglypta	103.65
BDB-000025097	05527800	Cocconeis placentula var. lineata	69.1002
BDB-000025097	05527800	Cyclotella atomus	673.728
BDB-000025097	05527800	Cyclotella meneghiniana	293.676
BDB-000025097	05527800	Diadesmis confervacea	155.476
BDB-000025097	05527800	Fallacia tenera	103.65
BDB-000025097	05527800	Fragilaria capucina var. mesolepta	69.1002
BDB-000025097	05527800	Gomphonema angustatum	34.5501
BDB-000025097	05527800	Gomphonema clavatum	34.5501
BDB-000025097	05527800	Gomphonema gracile	34.5501
BDB-000025097	05527800	Gomphonema minutum	51.8252
BDB-000025097	05527800	Gomphonema olivaceum	69.1002
BDB-000025097	05527800	Gomphonema parvulum	207.301
BDB-000025097	05527800	Hippodonta capitata	69.1002
BDB-000025097	05527800	Karayevia clevei	34.5501
BDB-000025097	05527800	Luticola mutica	34.5501
BDB-000025097	05527800	Melosira varians	224.576
BDB-000025097	05527800	Navicula cryptocephala	69.1002
BDB-000025097	05527800	Navicula cryptotenella	69.1002
BDB-000025097	05527800	Navicula erifuga	34.5501
BDB-000025097	05527800	Navicula exilis	483.702
BDB-000025097	05527800	Navicula germainii	138.201
BDB-000025097	05527800	Navicula gregaria	224.576
BDB-000025097	05527800	Navicula helensis	34.5501
BDB-000025097	05527800	Navicula ingenua	69.1002
BDB-000025097	05527800	Navicula lanceolata	103.65
BDB-000025097	05527800	Navicula minima	587.352
BDB-000025097	05527800	Navicula recens	932.854
BDB-000025097	05527800	Navicula subminuscula	69.1002
BDB-000025097	05527800	Navicula symmetrica	34.5501
BDB-000025097	05527800	Navicula tenelloides	190.026
BDB-000025097	05527800	Navicula tripunctata	34.5501
BDB-000025097	05527800	Navicula trivialis	34.5501
BDB-000025097	05527800	Navicula wildii	34.5501
BDB-000025097	05527800	Nitzschia acicularis	103.65
BDB-000025097	05527800	Nitzschia agnita	69.1002
BDB-000025097	05527800	Nitzschia amphibia	241.851
BDB-000025097	05527800	Nitzschia frustulum	138.201
BDB-000025097	05527800	Nitzschia inconspicua	34.5501
BDB-000025097	05527800	Nitzschia palea	138.201
BDB-000025097	05527800	Nitzschia palea var. debilis	224.576
BDB-000025097	05527800	Nitzschia sociabilis	69.1002
BDB-000025097	05527800	Nitzschia solita	138.201
BDB-000025097	05527800	Nitzschia valdecostata	224.576
BDB-000025097	05527800	Planothidium frequentissimum	69.1002
BDB-000025097	05527800	Planothidium lanceolatum	483.702
BDB-000025097	05527800	Rhoicosphenia abbreviata	846.478
BDB-000025097	05527800	Sellaphora pupula	34.5501
BDB-000025097	05527800	Sellaphora pupula var. elliptica	120.925
BDB-000025097	05527800	Sellaphora seminulum	69.1002
BDB-000025097	05527800	Stauroneis smithii	17.275
BDB-000025097	05527800	Surirella angusta	34.5501
BDB-000025097	05527800	Tabularia tabulata	34.5501
BDB-000025097	05527800	Thalassiosira pseudonana	34.5501
BDB-000025097	05527800	Tryblionella apiculata	103.65
BDB-000025097	05527800	Tryblionella victoriae	69.1002
BDB-000025100	05527800	Amphora copulata	64.4149
BDB-000025100	05527800	Amphora pediculus	934.016
BDB-000025100	05527800	Amphora veneta	64.4149
BDB-000025100	05527800	Aulacoseira muzzanensis	64.4149
BDB-000025100	05527800	Caloneis bacillum	64.4149
BDB-000025100	05527800	Caloneis silicula	64.4149
BDB-000025100	05527800	Cocconeis placentula	966.224
BDB-000025100	05527800	Cocconeis placentula var. euglypta	354.282
BDB-000025100	05527800	Cocconeis placentula var. lineata	257.66
BDB-000025100	05527800	Cyclotella aliquantula	64.4149
BDB-000025100	05527800	Cyclotella atomus	289.867
BDB-000025100	05527800	Cyclotella meneghiniana	322.075
BDB-000025100	05527800	Cymbella cymbiformis	64.4149
BDB-000025100	05527800	Diadesmis confervacea	1417.13
BDB-000025100	05527800	Gomphonema affine	64.4149
BDB-000025100	05527800	Gomphonema clavatum	64.4149
BDB-000025100	05527800	Gomphonema minutum	225.452
BDB-000025100	05527800	Gomphonema parvulum	483.112
BDB-000025100	05527800	Gyrosigma scalproides	64.4149
BDB-000025100	05527800	Hippodonta capitata	128.83
BDB-000025100	05527800	Luticola goeppertiana	64.4149
BDB-000025100	05527800	Melosira varians	708.564
BDB-000025100	05527800	Navicula cincta	193.245
BDB-000025100	05527800	Navicula cryptocephala	64.4149
BDB-000025100	05527800	Navicula cryptotenella	64.4149
BDB-000025100	05527800	Navicula exilis	611.942
BDB-000025100	05527800	Navicula germainii	64.4149
BDB-000025100	05527800	Navicula gregaria	64.4149
BDB-000025100	05527800	Navicula lanceolata	64.4149
BDB-000025100	05527800	Navicula menisculus	96.6224
BDB-000025100	05527800	Navicula minima	1707
BDB-000025100	05527800	Navicula phyllepta	128.83
BDB-000025100	05527800	Navicula recens	257.66
BDB-000025100	05527800	Navicula reichardtiana	64.4149
BDB-000025100	05527800	Navicula subminuscula	2029.07
BDB-000025100	05527800	Navicula symmetrica	193.245
BDB-000025100	05527800	Navicula tenelloides	64.4149
BDB-000025100	05527800	Nitzschia amphibia	3027.5
BDB-000025100	05527800	Nitzschia amphibia fo. frauenfeldii	128.83
BDB-000025100	05527800	Nitzschia filiformis	128.83
BDB-000025100	05527800	Nitzschia frustulum	450.904
BDB-000025100	05527800	Nitzschia palea	128.83
BDB-000025100	05527800	Nitzschia palea var. debilis	257.66
BDB-000025100	05527800	Nitzschia supralitorea	386.489
BDB-000025100	05527800	Planothidium delicatulum	64.4149
BDB-000025100	05527800	Planothidium hauckianum	64.4149
BDB-000025100	05527800	Planothidium lanceolatum	644.149
BDB-000025100	05527800	Rhoicosphenia abbreviata	1320.51
BDB-000025100	05527800	Sellaphora pupula	64.4149
BDB-000025100	05527800	Simonsenia delognei	64.4149
BDB-000025100	05527800	Skeletonema potamos	64.4149
BDB-000025100	05527800	Tryblionella victoriae	64.4149
BDB-000025103	05527800	Amphora montana	36.9967
BDB-000025103	05527800	Amphora pediculus	203.482
BDB-000025103	05527800	Amphora veneta	18.4984
BDB-000025103	05527800	Aulacoseira muzzanensis	55.4951
BDB-000025103	05527800	Biremis circumtexta	18.4984
BDB-000025103	05527800	Caloneis bacillum	18.4984
BDB-000025103	05527800	Cocconeis pediculus	18.4984
BDB-000025103	05527800	Cocconeis placentula	323.721
BDB-000025103	05527800	Cocconeis placentula var. euglypta	120.239
BDB-000025103	05527800	Cocconeis placentula var. lineata	110.99
BDB-000025103	05527800	Craticula molestiformis	73.9934
BDB-000025103	05527800	Cyclostephanos invisitatus	18.4984
BDB-000025103	05527800	Cyclotella atomus	379.216
BDB-000025103	05527800	Cyclotella meneghiniana	46.2459
BDB-000025103	05527800	Diatoma tenuis	18.4984
BDB-000025103	05527800	Gomphonema parvulum	36.9967
BDB-000025103	05527800	Hippodonta capitata	55.4951
BDB-000025103	05527800	Mayamaea atomus	55.4951
BDB-000025103	05527800	Mayamaea atomus var. permitis	18.4984
BDB-000025103	05527800	Melosira varians	64.7443
BDB-000025103	05527800	Navicula cincta	18.4984
BDB-000025103	05527800	Navicula cryptotenella	36.9967
BDB-000025103	05527800	Navicula erifuga	157.236
BDB-000025103	05527800	Navicula exilis	351.469
BDB-000025103	05527800	Navicula germainii	36.9967
BDB-000025103	05527800	Navicula gregaria	277.475
BDB-000025103	05527800	Navicula ingenua	36.9967
BDB-000025103	05527800	Navicula minima	656.692
BDB-000025103	05527800	Navicula salinarum	18.4984
BDB-000025103	05527800	Navicula subminuscula	147.987
BDB-000025103	05527800	Navicula symmetrica	36.9967
BDB-000025103	05527800	Navicula tantula	36.9967
BDB-000025103	05527800	Navicula tenelloides	73.9934
BDB-000025103	05527800	Navicula trivialis	64.7443
BDB-000025103	05527800	Nitzschia acicularis	92.4918
BDB-000025103	05527800	Nitzschia amphibia	83.2426
BDB-000025103	05527800	Nitzschia angustata	18.4984
BDB-000025103	05527800	Nitzschia capitellata	18.4984
BDB-000025103	05527800	Nitzschia dissipata	36.9967
BDB-000025103	05527800	Nitzschia filiformis	18.4984
BDB-000025103	05527800	Nitzschia frustulum	416.213
BDB-000025103	05527800	Nitzschia inconspicua	36.9967
BDB-000025103	05527800	Nitzschia palea	55.4951
BDB-000025103	05527800	Nitzschia palea var. debilis	249.728
BDB-000025103	05527800	Nitzschia perminuta	18.4984
BDB-000025103	05527800	Nitzschia siliqua	18.4984
BDB-000025103	05527800	Nitzschia sociabilis	55.4951
BDB-000025103	05527800	Nitzschia solita	36.9967
BDB-000025103	05527800	Nitzschia valdestriata	18.4984
BDB-000025103	05527800	Planothidium lanceolatum	194.233
BDB-000025103	05527800	Platessa conspicua	9.24916
BDB-000025103	05527800	Rhoicosphenia abbreviata	110.99
BDB-000025103	05527800	Sellaphora pupula	18.4984
BDB-000025103	05527800	Sellaphora seminulum	36.9967
BDB-000025103	05527800	Simonsenia delognei	157.236
BDB-000025103	05527800	Skeletonema potamos	55.4951
BDB-000025103	05527800	Staurosira construens var. venter	18.4984
BDB-000025103	05527800	Surirella minuta	36.9967
BDB-000025103	05527800	Thalassiosira pseudonana	18.4984
BDB-000025103	05527800	Thalassiosira weissflogii	18.4984
BDB-000025103	05527800	Tryblionella apiculata	27.7475
BDB-000025103	05527800	Tryblionella calida	55.4951
BDB-000025106	05531500	Achnanthidium minutissimum	99.5741
BDB-000025106	05531500	Amphora pediculus	697.019
BDB-000025106	05531500	Aulacoseira granulata	119.489
BDB-000025106	05531500	Cocconeis pediculus	39.8296
BDB-000025106	05531500	Cocconeis placentula	458.041
BDB-000025106	05531500	Cocconeis placentula var. euglypta	378.382
BDB-000025106	05531500	Cocconeis placentula var. lineata	159.319
BDB-000025106	05531500	Craticula molestiformis	79.6593
BDB-000025106	05531500	Cyclostephanos dubius	199.148
BDB-000025106	05531500	Cyclotella atomus	139.404
BDB-000025106	05531500	Cyclotella meneghiniana	338.552
BDB-000025106	05531500	Cyclotella ocellata	39.8296
BDB-000025106	05531500	Cymatopleura solea var. apiculata	39.8296
BDB-000025106	05531500	Encyonopsis microcephala	39.8296
BDB-000025106	05531500	Fallacia tenera	39.8296
BDB-000025106	05531500	Gomphonema parvulum	79.6593
BDB-000025106	05531500	Luticola goeppertiana	39.8296
BDB-000025106	05531500	Luticola ventricosa	79.6593
BDB-000025106	05531500	Mayamaea atomus	278.808
BDB-000025106	05531500	Melosira varians	39.8296
BDB-000025106	05531500	Navicula capitatoradiata	59.7444
BDB-000025106	05531500	Navicula cryptotenella	139.404
BDB-000025106	05531500	Navicula difficillima	79.6593
BDB-000025106	05531500	Navicula exilis	358.467
BDB-000025106	05531500	Navicula germainii	199.148
BDB-000025106	05531500	Navicula gregaria	199.148
BDB-000025106	05531500	Navicula ingenua	39.8296
BDB-000025106	05531500	Navicula lanceolata	39.8296
BDB-000025106	05531500	Navicula minima	697.019
BDB-000025106	05531500	Navicula recens	2369.86
BDB-000025106	05531500	Navicula salinarum	79.6593
BDB-000025106	05531500	Navicula subminuscula	398.296
BDB-000025106	05531500	Navicula symmetrica	79.6593
BDB-000025106	05531500	Navicula trivialis	19.9148
BDB-000025106	05531500	Nitzschia agnita	119.489
BDB-000025106	05531500	Nitzschia alpina	39.8296
BDB-000025106	05531500	Nitzschia amphibia	119.489
BDB-000025106	05531500	Nitzschia angustatula	39.8296
BDB-000025106	05531500	Nitzschia dissipata	39.8296
BDB-000025106	05531500	Nitzschia frustulum	796.593
BDB-000025106	05531500	Nitzschia inconspicua	517.785
BDB-000025106	05531500	Nitzschia intermedia	79.6593
BDB-000025106	05531500	Nitzschia palea	99.5741
BDB-000025106	05531500	Nitzschia palea var. debilis	219.063
BDB-000025106	05531500	Nitzschia paleacea	199.148
BDB-000025106	05531500	Nitzschia reversa	238.978
BDB-000025106	05531500	Nitzschia sociabilis	238.978
BDB-000025106	05531500	Nitzschia solita	119.489
BDB-000025106	05531500	Nitzschia suchlandti	79.6593
BDB-000025106	05531500	Nitzschia tropica	39.8296
BDB-000025106	05531500	Planothidium delicatulum	39.8296
BDB-000025106	05531500	Planothidium lanceolatum	79.6593
BDB-000025106	05531500	Platessa conspicua	59.7444
BDB-000025106	05531500	Pleurosigma angulatum	39.8296
BDB-000025106	05531500	Reimeria sinuata	19.9148
BDB-000025106	05531500	Rhoicosphenia abbreviata	458.041
BDB-000025106	05531500	Sellaphora pupula	39.8296
BDB-000025106	05531500	Sellaphora seminulum	79.6593
BDB-000025106	05531500	Surirella roba	119.489
BDB-000025106	05531500	Thalassiosira weissflogii	39.8296
BDB-000025106	05531500	Tryblionella calida	39.8296
BDB-000025106	05531500	Tryblionella hungarica	39.8296
BDB-000025107	340843117032501	Achnanthes cf. grischuna CLASON	27592.7
BDB-000025107	340843117032501	Amphora pediculus	172455
BDB-000025107	340843117032501	Caloneis bacillum	13796.4
BDB-000025107	340843117032501	Cocconeis pediculus	193149
BDB-000025107	340843117032501	Cocconeis placentula	55185.5
BDB-000025107	340843117032501	Cocconeis placentula var. euglypta	186251
BDB-000025107	340843117032501	Cocconeis placentula var. lineata	482873
BDB-000025107	340843117032501	Cymbella affinis	462178
BDB-000025107	340843117032501	Encyonema minutum	13796.4
BDB-000025107	340843117032501	Encyonema muelleri	6898.18
BDB-000025107	340843117032501	Encyonema silesiacum	89676.4
BDB-000025107	340843117032501	Epithemia sorex	255233
BDB-000025107	340843117032501	Epithemia turgida	96574.6
BDB-000025107	340843117032501	Fragilaria cf. bicapitata	13796.4
BDB-000025107	340843117032501	Gomphonema kobayasii	200047
BDB-000025107	340843117032501	Gomphonema minutum	55185.5
BDB-000025107	340843117032501	Gomphonema parvulum	13796.4
BDB-000025107	340843117032501	Gomphonema rhombicum	393196
BDB-000025107	340843117032501	Gomphonema subclavatum	6898.18
BDB-000025107	340843117032501	Karayevia clevei var. rostrata	6898.18
BDB-000025107	340843117032501	Melosira varians	6898.18
BDB-000025107	340843117032501	Navicula cryptotenella	13796.4
BDB-000025107	340843117032501	Navicula lanceolata	13796.4
BDB-000025107	340843117032501	Navicula tripunctata	1.06922e+06
BDB-000025107	340843117032501	Nitzschia fonticola	41389.1
BDB-000025107	340843117032501	Nitzschia inconspicua	6898.18
BDB-000025107	340843117032501	Nitzschia sinuata var. delognei	48287.3
BDB-000025107	340843117032501	Pinnularia subcapitata	6898.18
BDB-000025107	340843117032501	Planothidium lanceolatum	13796.4
BDB-000025107	340843117032501	Reimeria sinuata	165556
BDB-000025107	340843117032501	Rhoicosphenia abbreviata	131065
BDB-000025107	340843117032501	Rhopalodia gibba	13796.4
BDB-000025107	340843117032501	Sellaphora bacillum	6898.18
BDB-000025107	340843117032501	Staurosira construens var. venter	6898.18
BDB-000025107	340843117032501	Synedra ulna var. contracta	6898.18
BDB-000025111	16213000	Achnanthidium affine	91.9786
BDB-000025111	16213000	Cocconeis fluviatilis	68.9839
BDB-000025111	16213000	Cocconeis placentula var. euglypta	22.9946
BDB-000025111	16213000	Cymbella sp. 1 ?	1356.68
BDB-000025111	16213000	Diadesmis confervacea	22.9946
BDB-000025111	16213000	Diadesmis contenta	22.9946
BDB-000025111	16213000	Eunotia muscicola	45.9893
BDB-000025111	16213000	Fragilaria capucina	22.9946
BDB-000025111	16213000	Fragilaria famelica	22.9946
BDB-000025111	16213000	Fragilaria vaucheriae	22.9946
BDB-000025111	16213000	Frustulia cf. rhomboides	22.9946
BDB-000025111	16213000	Frustulia saxonica	22.9946
BDB-000025111	16213000	Frustulia vulgaris	91.9786
BDB-000025111	16213000	Gomphonema affine	264.438
BDB-000025111	16213000	Gomphonema apuncto	321.925
BDB-000025111	16213000	Gomphonema minutum	91.9786
BDB-000025111	16213000	Gomphonema parvulum	206.952
BDB-000025111	16213000	Gomphosphenia lingulatiformis	183.957
BDB-000025111	16213000	Gyrosigma reimeri	68.9839
BDB-000025111	16213000	Luticola goeppertiana	517.38
BDB-000025111	16213000	Luticola mutica	22.9946
BDB-000025111	16213000	Mayamaea atomus	22.9946
BDB-000025111	16213000	Navicula cryptocephala	45.9893
BDB-000025111	16213000	Navicula cryptotenella	91.9786
BDB-000025111	16213000	Navicula minima	390.909
BDB-000025111	16213000	Navicula notha	68.9839
BDB-000025111	16213000	Navicula schroeteri var. escambia	68.9839
BDB-000025111	16213000	Navicula tenelloides	252.941
BDB-000025111	16213000	Nitzschia amphibia	482.888
BDB-000025111	16213000	Nitzschia frustulum	620.856
BDB-000025111	16213000	Nitzschia inconspicua	137.968
BDB-000025111	16213000	Nitzschia linearis	22.9946
BDB-000025111	16213000	Nitzschia microcephala	22.9946
BDB-000025111	16213000	Nitzschia palea var. debilis	22.9946
BDB-000025111	16213000	Nitzschia sociabilis	298.93
BDB-000025111	16213000	Planothidium frequentissimum	22.9946
BDB-000025111	16213000	Planothidium lanceolatum	45.9893
BDB-000025111	16213000	Psammothidium altaicum	22.9946
BDB-000025111	16213000	Rhoicosphenia abbreviata	68.9839
BDB-000025111	16213000	Synedra filiformis	22.9946
BDB-000025111	16213000	Tabellaria flocculosa	22.9946
BDB-000025111	16213000	Tabularia tabulata	689.84
BDB-000025111	16213000	Tryblionella calida	45.9893
BDB-000025112	212837157522001	Achnanthes coarctata	932.074
BDB-000025112	212837157522001	Achnanthes subhudsonis var. kraeuselii	7922.63
BDB-000025112	212837157522001	Achnanthidium caledonicum	399.46
BDB-000025112	212837157522001	Achnanthidium deflexum	5259.56
BDB-000025112	212837157522001	Achnanthidium saprophilum	133.153
BDB-000025112	212837157522001	Amphora pediculus	266.307
BDB-000025112	212837157522001	Amphora veneta	266.307
BDB-000025112	212837157522001	Caloneis bacillum	665.767
BDB-000025112	212837157522001	Cocconeis placentula var. euglypta	1198.38
BDB-000025112	212837157522001	Cocconeis placentula var. lineata	665.767
BDB-000025112	212837157522001	Fragilaria vaucheriae	6524.52
BDB-000025112	212837157522001	Frustulia vulgaris	133.153
BDB-000025112	212837157522001	Gomphonema affine	932.074
BDB-000025112	212837157522001	Gomphonema grunowii	66.5766
BDB-000025112	212837157522001	Gomphosphenia lingulatiformis	133.153
BDB-000025112	212837157522001	Luticola goeppertiana	133.153
BDB-000025112	212837157522001	Melosira varians	4726.95
BDB-000025112	212837157522001	Navicula minima	4394.06
BDB-000025112	212837157522001	Navicula symmetrica	532.614
BDB-000025112	212837157522001	Nitzschia linearis	133.153
BDB-000025112	212837157522001	Nitzschia sociabilis	133.153
BDB-000025112	212837157522001	Planothidium frequentissimum	266.307
BDB-000025112	212837157522001	Planothidium lanceolatum	133.153
BDB-000025112	212837157522001	Pleurosira laevis	133.153
BDB-000025112	212837157522001	Rhoicosphenia abbreviata	1730.99
BDB-000025112	212837157522001	Sellaphora seminulum	133.153
BDB-000025112	212837157522001	Simonsenia delognei	266.307
BDB-000025112	212837157522001	Synedra ulna	998.651
BDB-000025112	212837157522001	Tabularia tabulata	599.19
BDB-000025112	212837157522001	Thalassiosira weissflogii	133.153
BDB-000025113	16303000	Achnanthes subhudsonis var. kraeuselii	2597.99
BDB-000025113	16303000	Achnanthidium deflexum	9649.69
BDB-000025113	16303000	Achnanthidium minutissimum	371.142
BDB-000025113	16303000	Caloneis bacillum	371.142
BDB-000025113	16303000	Cocconeis placentula var. euglypta	123.714
BDB-000025113	16303000	Fragilaria capucina	371.142
BDB-000025113	16303000	Fragilaria capucina var. mesolepta	123.714
BDB-000025113	16303000	Fragilaria vaucheriae	4268.13
BDB-000025113	16303000	Gomphonema affine	123.714
BDB-000025113	16303000	Gomphonema apuncto	1979.42
BDB-000025113	16303000	Gomphonema minutum	247.428
BDB-000025113	16303000	Gomphonema parvulum	123.714
BDB-000025113	16303000	Hantzschia distinctepunctata	123.714
BDB-000025113	16303000	Navicula cryptotenella	247.428
BDB-000025113	16303000	Navicula minima	3154.71
BDB-000025113	16303000	Navicula symmetrica	742.284
BDB-000025113	16303000	Nitzschia frustulum	371.142
BDB-000025113	16303000	Nitzschia sociabilis	618.57
BDB-000025113	16303000	Planothidium rostratum	618.57
BDB-000025113	16303000	Rhoicosphenia abbreviata	3896.99
BDB-000025113	16303000	Sellaphora seminulum	123.714
BDB-000025113	16303000	Staurosira construens var. venter	123.714
BDB-000025113	16303000	Synedra ulna	7299.12
BDB-000025114	05531500	Achnanthidium minutissimum	45.4874
BDB-000025114	05531500	Amphora pediculus	670.94
BDB-000025114	05531500	Aulacoseira ambigua	11.3718
BDB-000025114	05531500	Cocconeis pediculus	68.2312
BDB-000025114	05531500	Cocconeis placentula	159.206
BDB-000025114	05531500	Cocconeis placentula var. euglypta	113.719
BDB-000025114	05531500	Cocconeis placentula var. lineata	113.719
BDB-000025114	05531500	Cyclostephanos dubius	45.4874
BDB-000025114	05531500	Cyclotella atomus	113.719
BDB-000025114	05531500	Cyclotella meneghiniana	363.9
BDB-000025114	05531500	Cyclotella ocellata	68.2312
BDB-000025114	05531500	Cyclotella sp. 1 ?	56.8593
BDB-000025114	05531500	Fallacia omissa	22.7437
BDB-000025114	05531500	Gomphonema olivaceum	22.7437
BDB-000025114	05531500	Gomphonema patricki	22.7437
BDB-000025114	05531500	Luticola ventricosa	22.7437
BDB-000025114	05531500	Mayamaea agrestis	22.7437
BDB-000025114	05531500	Melosira varians	90.9749
BDB-000025114	05531500	Navicula cryptocephala	90.9749
BDB-000025114	05531500	Navicula cryptotenella	90.9749
BDB-000025114	05531500	Navicula difficillima	11.3718
BDB-000025114	05531500	Navicula erifuga	1739.9
BDB-000025114	05531500	Navicula exilis	90.9749
BDB-000025114	05531500	Navicula germainii	136.462
BDB-000025114	05531500	Navicula gregaria	159.206
BDB-000025114	05531500	Navicula ingenua	22.7437
BDB-000025114	05531500	Navicula minima	500.362
BDB-000025114	05531500	Navicula rostellata	22.7437
BDB-000025114	05531500	Navicula salinarum	45.4874
BDB-000025114	05531500	Navicula subminuscula	113.719
BDB-000025114	05531500	Navicula tenelloides	68.2312
BDB-000025114	05531500	Navicula tripunctata	22.7437
BDB-000025114	05531500	Nitzschia acicularis	68.2312
BDB-000025114	05531500	Nitzschia agnita	204.694
BDB-000025114	05531500	Nitzschia aurariae	22.7437
BDB-000025114	05531500	Nitzschia capitellata	113.719
BDB-000025114	05531500	Nitzschia elegantula	22.7437
BDB-000025114	05531500	Nitzschia frustulum	216.065
BDB-000025114	05531500	Nitzschia inconspicua	136.462
BDB-000025114	05531500	Nitzschia palea	227.437
BDB-000025114	05531500	Nitzschia palea var. tenuirostris	22.7437
BDB-000025114	05531500	Nitzschia pseudofonticola	22.7437
BDB-000025114	05531500	Nitzschia reversa	102.347
BDB-000025114	05531500	Nitzschia solita	22.7437
BDB-000025114	05531500	Nitzschia valdestriata	22.7437
BDB-000025114	05531500	Plagiotropis lepidoptera var. proboscidea	22.7437
BDB-000025114	05531500	Planothidium rostratum	68.2311
BDB-000025114	05531500	Platessa conspicua	22.7437
BDB-000025114	05531500	Psammothidium lacus-vulcani	22.7437
BDB-000025114	05531500	Rhoicosphenia abbreviata	159.206
BDB-000025114	05531500	Sellaphora pupula	22.7437
BDB-000025114	05531500	Sellaphora seminulum	45.4874
BDB-000025114	05531500	Synedra acus	22.7437
BDB-000025114	05531500	Thalassiosira pseudonana	68.2312
BDB-000025114	05531500	Tryblionella hungarica	45.4874
BDB-000025115	05531500	Achnanthidium exiguum	27.4998
BDB-000025115	05531500	Achnanthidium exilis	27.4998
BDB-000025115	05531500	Amphora pediculus	811.245
BDB-000025115	05531500	Aulacoseira alpigena	109.999
BDB-000025115	05531500	Cocconeis placentula var. euglypta	192.499
BDB-000025115	05531500	Cocconeis placentula var. lineata	192.499
BDB-000025115	05531500	Cyclostephanos invisitatus	27.4998
BDB-000025115	05531500	Cyclotella atomus	27.4998
BDB-000025115	05531500	Cyclotella meneghiniana	302.498
BDB-000025115	05531500	Cyclotella ocellata	27.4998
BDB-000025115	05531500	Fallacia tenera	13.7499
BDB-000025115	05531500	Fragilaria famelica	27.4998
BDB-000025115	05531500	Gomphonema parvulum	27.4998
BDB-000025115	05531500	Luticola ventricosa	54.9997
BDB-000025115	05531500	Mayamaea atomus	109.999
BDB-000025115	05531500	Melosira varians	137.499
BDB-000025115	05531500	Navicula cryptotenella	109.999
BDB-000025115	05531500	Navicula difficillima	109.999
BDB-000025115	05531500	Navicula erifuga	2007.49
BDB-000025115	05531500	Navicula exilis	192.499
BDB-000025115	05531500	Navicula germainii	274.998
BDB-000025115	05531500	Navicula gregaria	219.999
BDB-000025115	05531500	Navicula ingenua	219.999
BDB-000025115	05531500	Navicula lanceolata	109.999
BDB-000025115	05531500	Navicula minima	247.499
BDB-000025115	05531500	Navicula reichardtiana	27.4998
BDB-000025115	05531500	Navicula rostellata	27.4998
BDB-000025115	05531500	Navicula salinarum	27.4998
BDB-000025115	05531500	Navicula subminuscula	398.748
BDB-000025115	05531500	Navicula symmetrica	82.4995
BDB-000025115	05531500	Nitzschia agnita	54.9997
BDB-000025115	05531500	Nitzschia capitellata	54.9997
BDB-000025115	05531500	Nitzschia frustulum	219.999
BDB-000025115	05531500	Nitzschia gracilis	27.4998
BDB-000025115	05531500	Nitzschia inconspicua	192.499
BDB-000025115	05531500	Nitzschia intermedia	27.4998
BDB-000025115	05531500	Nitzschia microcephala	27.4998
BDB-000025115	05531500	Nitzschia palea	54.9997
BDB-000025115	05531500	Nitzschia palea var. debilis	109.999
BDB-000025115	05531500	Nitzschia reversa	219.999
BDB-000025115	05531500	Nitzschia sociabilis	109.999
BDB-000025115	05531500	Nitzschia solita	27.4998
BDB-000025115	05531500	Nitzschia thermaloides	27.4998
BDB-000025115	05531500	Planothidium frequentissimum	82.4995
BDB-000025115	05531500	Rhoicosphenia abbreviata	137.499
BDB-000025115	05531500	Sellaphora seminulum	206.249
BDB-000025115	05531500	Skeletonema potamos	82.4995
BDB-000025115	05531500	Staurosira construens var. venter	274.998
BDB-000025115	05531500	Stephanodiscus medius	27.4998
BDB-000025115	05531500	Stephanodiscus parvus	27.4998
BDB-000025115	05531500	Thalassiosira pseudonana	82.4995
BDB-000025119	05532500	Amphora pediculus	440.798
BDB-000025119	05532500	Cocconeis placentula	881.596
BDB-000025119	05532500	Cocconeis placentula var. euglypta	264.479
BDB-000025119	05532500	Cocconeis placentula var. lineata	661.197
BDB-000025119	05532500	Craticula molestiformis	88.1596
BDB-000025119	05532500	Craticula submolesta	88.1596
BDB-000025119	05532500	Cyclostephanos invisitatus	88.1596
BDB-000025119	05532500	Cyclotella atomus	2248.07
BDB-000025119	05532500	Cyclotella meneghiniana	176.319
BDB-000025119	05532500	Gomphonema acuminatum	88.1596
BDB-000025119	05532500	Gomphonema angustatum	88.1596
BDB-000025119	05532500	Gomphonema kobayasii	132.239
BDB-000025119	05532500	Gomphonema minutum	176.319
BDB-000025119	05532500	Gomphonema parvulum	352.639
BDB-000025119	05532500	Mayamaea atomus	617.117
BDB-000025119	05532500	Mayamaea atomus var. permitis	925.676
BDB-000025119	05532500	Navicula angusta	88.1596
BDB-000025119	05532500	Navicula cryptotenella	1146.08
BDB-000025119	05532500	Navicula difficillima	88.1596
BDB-000025119	05532500	Navicula erifuga	6171.18
BDB-000025119	05532500	Navicula exilis	749.357
BDB-000025119	05532500	Navicula minima	2512.55
BDB-000025119	05532500	Navicula reichardtiana	88.1596
BDB-000025119	05532500	Navicula rostellata	220.399
BDB-000025119	05532500	Navicula sp. 1 ?	88.1596
BDB-000025119	05532500	Navicula subminuscula	2071.75
BDB-000025119	05532500	Navicula tenelloides	88.1596
BDB-000025119	05532500	Navicula tripunctata	88.1596
BDB-000025119	05532500	Nitzschia dissipata	176.319
BDB-000025119	05532500	Nitzschia frustulum	1190.16
BDB-000025119	05532500	Nitzschia inconspicua	705.277
BDB-000025119	05532500	Nitzschia intermedia	88.1596
BDB-000025119	05532500	Nitzschia levidensis var. salinarum	88.1596
BDB-000025119	05532500	Nitzschia microcephala	264.479
BDB-000025119	05532500	Nitzschia palea	264.479
BDB-000025119	05532500	Nitzschia perminuta	132.239
BDB-000025119	05532500	Nitzschia reversa	88.1596
BDB-000025119	05532500	Planothidium lanceolatum	88.1596
BDB-000025119	05532500	Planothidium rostratum	88.1596
BDB-000025119	05532500	Reimeria sinuata	176.319
BDB-000025119	05532500	Rhoicosphenia abbreviata	1234.24
BDB-000025119	05532500	Sellaphora seminulum	705.277
BDB-000025119	05532500	Simonsenia delognei	132.239
BDB-000025119	05532500	Skeletonema potamos	749.357
BDB-000025119	05532500	Staurosira construens var. venter	88.1596
BDB-000025119	05532500	Tryblionella apiculata	88.1596
BDB-000025121	11074000	Achnanthes cf. grischuna CLASON	3449.16
BDB-000025121	11074000	Amphora pediculus	8622.9
BDB-000025121	11074000	Amphora veneta	5173.74
BDB-000025121	11074000	Bacillaria paradoxa	1724.58
BDB-000025121	11074000	Cocconeis placentula var. lineata	1724.58
BDB-000025121	11074000	Cyclotella meneghiniana	77606.1
BDB-000025121	11074000	Cymbella sp. 6 ANS WRC	94852
BDB-000025121	11074000	Discostella pseudostelligera	12072.1
BDB-000025121	11074000	Discostella stelligera	3449.16
BDB-000025121	11074000	Fragilaria vaucheriae	3449.16
BDB-000025121	11074000	Gomphonema parvulum	24144.1
BDB-000025121	11074000	Gomphonema pumilum	8622.9
BDB-000025121	11074000	Hippodonta capitata	12072.1
BDB-000025121	11074000	Mayamaea atomus	1724.58
BDB-000025121	11074000	Navicula cryptotenella	24144.1
BDB-000025121	11074000	Navicula erifuga	346641
BDB-000025121	11074000	Navicula germainii	5173.74
BDB-000025121	11074000	Navicula gregaria	24144.1
BDB-000025121	11074000	Navicula subminuscula	46563.7
BDB-000025121	11074000	Navicula symmetrica	27593.3
BDB-000025121	11074000	Navicula tenelloides	10347.5
BDB-000025121	11074000	Navicula veneta	20695
BDB-000025121	11074000	Nitzschia acicularioides	5173.74
BDB-000025121	11074000	Nitzschia agnita	3449.16
BDB-000025121	11074000	Nitzschia amphibia	17245.8
BDB-000025121	11074000	Nitzschia bacillum	3449.16
BDB-000025121	11074000	Nitzschia capitellata	5173.74
BDB-000025121	11074000	Nitzschia communis	3449.16
BDB-000025121	11074000	Nitzschia dissipata	13796.6
BDB-000025121	11074000	Nitzschia fonticola	6898.32
BDB-000025121	11074000	Nitzschia frustulum	20695
BDB-000025121	11074000	Nitzschia inconspicua	46563.7
BDB-000025121	11074000	Nitzschia palea	141416
BDB-000025121	11074000	Nitzschia sociabilis	25868.7
BDB-000025121	11074000	Nitzschia tubicola	3449.16
BDB-000025121	11074000	Planothidium lanceolatum	8622.9
BDB-000025121	11074000	Pseudostaurosira parasitica	3449.16
BDB-000025121	11074000	Sellaphora pupula	1724.58
BDB-000025121	11074000	Sellaphora seminulum	3449.16
BDB-000025121	11074000	Staurosirella pinnata	3449.16
BDB-000025121	11074000	Tabularia tabulata	18970.4
BDB-000025130	05548105	Achnanthidium minutissimum	426.256
BDB-000025130	05548105	Amphora inariensis	213.128
BDB-000025130	05548105	Amphora pediculus	8098.87
BDB-000025130	05548105	Caloneis amphisbaena	213.128
BDB-000025130	05548105	Cocconeis pediculus	213.128
BDB-000025130	05548105	Cocconeis placentula	1918.15
BDB-000025130	05548105	Cocconeis placentula var. euglypta	426.256
BDB-000025130	05548105	Cyclotella atomus	213.128
BDB-000025130	05548105	Cyclotella meneghiniana	1065.64
BDB-000025130	05548105	Discostella stelligera	213.128
BDB-000025130	05548105	Encyonema minutum	213.128
BDB-000025130	05548105	Gomphonema angustatum	213.128
BDB-000025130	05548105	Gomphonema minutum	852.512
BDB-000025130	05548105	Gomphonema parvulum	1065.64
BDB-000025130	05548105	Hippodonta capitata	213.128
BDB-000025130	05548105	Mayamaea atomus	213.128
BDB-000025130	05548105	Mayamaea atomus var. permitis	426.256
BDB-000025130	05548105	Melosira varians	2664.1
BDB-000025130	05548105	Navicula capitatoradiata	2131.28
BDB-000025130	05548105	Navicula cincta	213.128
BDB-000025130	05548105	Navicula cryptotenella	7352.92
BDB-000025130	05548105	Navicula exilis	213.128
BDB-000025130	05548105	Navicula germainii	639.384
BDB-000025130	05548105	Navicula gregaria	3090.36
BDB-000025130	05548105	Navicula lanceolata	1065.64
BDB-000025130	05548105	Navicula menisculus	426.256
BDB-000025130	05548105	Navicula minima	1278.77
BDB-000025130	05548105	Navicula reichardtiana	426.256
BDB-000025130	05548105	Navicula rostellata	213.128
BDB-000025130	05548105	Navicula subminuscula	1705.02
BDB-000025130	05548105	Navicula symmetrica	532.82
BDB-000025130	05548105	Navicula tripunctata	2131.28
BDB-000025130	05548105	Navicula trivialis	426.256
BDB-000025130	05548105	Navicula upsaliensis	426.256
BDB-000025130	05548105	Nitzschia amphibia	852.512
BDB-000025130	05548105	Nitzschia desertorum	213.128
BDB-000025130	05548105	Nitzschia dissipata	5541.33
BDB-000025130	05548105	Nitzschia frustulum	5008.51
BDB-000025130	05548105	Nitzschia gracilis	319.692
BDB-000025130	05548105	Nitzschia inconspicua	532.82
BDB-000025130	05548105	Nitzschia palea	639.384
BDB-000025130	05548105	Nitzschia palea var. debilis	852.512
BDB-000025130	05548105	Nitzschia sociabilis	1705.02
BDB-000025130	05548105	Pinnularia mesolepta	213.128
BDB-000025130	05548105	Planothidium lanceolatum	1278.77
BDB-000025130	05548105	Platessa conspicua	213.128
BDB-000025130	05548105	Rhoicosphenia abbreviata	4262.56
BDB-000025130	05548105	Sellaphora seminulum	426.256
BDB-000025130	05548105	Simonsenia delognei	959.076
BDB-000025130	05548105	Stauroneis smithii	213.128
BDB-000025130	05548105	Surirella minuta	639.384
BDB-000025130	05548105	Tryblionella apiculata	426.256
BDB-000025134	05553500	Amphora pediculus	2342.71
BDB-000025134	05553500	Aulacoseira ambigua	90.1043
BDB-000025134	05553500	Bacillaria paradoxa	180.209
BDB-000025134	05553500	Cocconeis placentula var. lineata	180.209
BDB-000025134	05553500	Craticula citrus	90.1043
BDB-000025134	05553500	Craticula molestiformis	180.209
BDB-000025134	05553500	Cyclostephanos invisitatus	360.417
BDB-000025134	05553500	Cyclotella atomus	2252.61
BDB-000025134	05553500	Cyclotella meneghiniana	2162.5
BDB-000025134	05553500	Diatoma vulgaris	180.209
BDB-000025134	05553500	Gomphonema angustatum	180.209
BDB-000025134	05553500	Gomphonema gracile	180.209
BDB-000025134	05553500	Gomphonema kobayasii	180.209
BDB-000025134	05553500	Gomphonema minutum	360.417
BDB-000025134	05553500	Gomphonema parvulum	180.209
BDB-000025134	05553500	Gomphosphenia lingulatiformis	450.521
BDB-000025134	05553500	Karayevia clevei	180.209
BDB-000025134	05553500	Luticola goeppertiana	180.209
BDB-000025134	05553500	Melosira varians	1081.25
BDB-000025134	05553500	Meridion circulare var. constrictum	180.209
BDB-000025134	05553500	Navicula cryptotenella	1081.25
BDB-000025134	05553500	Navicula erifuga	7118.24
BDB-000025134	05553500	Navicula exilis	90.1043
BDB-000025134	05553500	Navicula germainii	270.313
BDB-000025134	05553500	Navicula gregaria	180.209
BDB-000025134	05553500	Navicula ingenua	540.626
BDB-000025134	05553500	Navicula lanceolata	180.209
BDB-000025134	05553500	Navicula menisculus	270.313
BDB-000025134	05553500	Navicula minima	10812.5
BDB-000025134	05553500	Navicula subminuscula	1982.29
BDB-000025134	05553500	Navicula symmetrica	90.1043
BDB-000025134	05553500	Navicula tenelloides	540.626
BDB-000025134	05553500	Navicula tripunctata	180.209
BDB-000025134	05553500	Nitzschia aequorea	360.417
BDB-000025134	05553500	Nitzschia amphibia	4325.01
BDB-000025134	05553500	Nitzschia dissipata	360.417
BDB-000025134	05553500	Nitzschia filiformis	540.626
BDB-000025134	05553500	Nitzschia filiformis var. conferta	1081.25
BDB-000025134	05553500	Nitzschia frustulum	3694.28
BDB-000025134	05553500	Nitzschia inconspicua	3063.55
BDB-000025134	05553500	Nitzschia palea	180.209
BDB-000025134	05553500	Nitzschia palea var. debilis	360.417
BDB-000025134	05553500	Nitzschia sociabilis	360.417
BDB-000025134	05553500	Pleurosira laevis	180.209
BDB-000025134	05553500	Reimeria sinuata	360.417
BDB-000025134	05553500	Rhoicosphenia abbreviata	2342.71
BDB-000025134	05553500	Sellaphora seminulum	901.043
BDB-000025134	05553500	Stephanodiscus hantzschii	180.209
BDB-000025134	05553500	Synedra ulna	360.417
BDB-000025134	05553500	Tabularia tabulata	810.938
BDB-000025134	05553500	Thalassiosira weissflogii	540.626
BDB-000025134	05553500	Tryblionella apiculata	180.209
BDB-000025136	11066460	Achnanthidium exiguum	4294.79
BDB-000025136	11066460	Amphora pediculus	4294.79
BDB-000025136	11066460	Amphora veneta	4294.79
BDB-000025136	11066460	Cocconeis placentula var. euglypta	8589.59
BDB-000025136	11066460	Cocconeis placentula var. lineata	12884.4
BDB-000025136	11066460	Craticula molestiformis	122402
BDB-000025136	11066460	Gomphonema parvulum	12884.4
BDB-000025136	11066460	Luticola goeppertiana	2147.39
BDB-000025136	11066460	Mayamaea atomus	143876
BDB-000025136	11066460	Navicula caterva	4294.79
BDB-000025136	11066460	Navicula erifuga	68716.7
BDB-000025136	11066460	Navicula gregaria	8589.59
BDB-000025136	11066460	Navicula minima	17179.2
BDB-000025136	11066460	Navicula subminuscula	287751
BDB-000025136	11066460	Navicula symmetrica	38653.2
BDB-000025136	11066460	Navicula veneta	152465
BDB-000025136	11066460	Nitzschia amphibia	12884.4
BDB-000025136	11066460	Nitzschia cf. bacillum LAIRD	38653.2
BDB-000025136	11066460	Nitzschia elegantula	2147.39
BDB-000025136	11066460	Nitzschia fonticola	8589.59
BDB-000025136	11066460	Nitzschia inconspicua	85895.9
BDB-000025136	11066460	Nitzschia palea	304930
BDB-000025136	11066460	Nitzschia supralitorea	141728
BDB-000025136	11066460	Planothidium lanceolatum	8589.59
BDB-000025136	11066460	Sellaphora seminulum	64421.9
BDB-000025136	11066460	Simonsenia delognei	2147.39
BDB-000025136	11066460	Staurosira construens var. venter	21474
BDB-000025136	11066460	Surirella minuta	4294.79
BDB-000025136	11066460	Tabularia tabulata	19326.6
BDB-000025139	16242500	Achnanthes subhudsonis var. kraeuselii	214.217
BDB-000025139	16242500	Achnanthidium minutissimum	2.26685
BDB-000025139	16242500	Cocconeis placentula	6.80055
BDB-000025139	16242500	Cocconeis placentula var. euglypta	6.80055
BDB-000025139	16242500	Cyclotella sp. 1 ?	2.26685
BDB-000025139	16242500	Cymbella sp. 1 ?	6.80055
BDB-000025139	16242500	Gomphonema affine	2.26685
BDB-000025139	16242500	Gomphonema kobayasii	2.26685
BDB-000025139	16242500	Gomphonema minutum	11.3343
BDB-000025139	16242500	Gomphonema parvulum	7.93398
BDB-000025139	16242500	Gomphonema sp. 3 ?	5.66712
BDB-000025139	16242500	Gomphonema sp. 8 NAWQA KM	23.8019
BDB-000025139	16242500	Gomphonema truncatum	2.26685
BDB-000025139	16242500	Gyrosigma reimeri	9.0674
BDB-000025139	16242500	Navicula cryptocephala	4.5337
BDB-000025139	16242500	Navicula cryptotenella	28.3356
BDB-000025139	16242500	Navicula exilis	2.26685
BDB-000025139	16242500	Navicula harderi	2.26685
BDB-000025139	16242500	Navicula menisculus	2.26685
BDB-000025139	16242500	Navicula minima	55.5378
BDB-000025139	16242500	Navicula sp. 1 ?	4.5337
BDB-000025139	16242500	Navicula sp. 2 ?	4.5337
BDB-000025139	16242500	Navicula subminuscula	2.26685
BDB-000025139	16242500	Navicula symmetrica	2.26685
BDB-000025139	16242500	Navicula tenelloides	6.80055
BDB-000025139	16242500	Nitzschia amphibia	143.945
BDB-000025139	16242500	Nitzschia frustulum	79.3398
BDB-000025139	16242500	Nitzschia inconspicua	4.5337
BDB-000025139	16242500	Nitzschia palea var. debilis	2.26685
BDB-000025139	16242500	Sellaphora seminulum	6.80055
BDB-000025139	16242500	Staurosira construens var. venter	9.0674
BDB-000025139	16242500	Staurosirella pinnata	1.13342
BDB-000025139	16242500	Tabularia tabulata	12.4677
BDB-000025139	16242500	Tryblionella debilis	2.26685
BDB-000025141	16284200	Achnanthes coarctata	160.409
BDB-000025141	16284200	Achnanthes subhudsonis var. kraeuselii	7378.82
BDB-000025141	16284200	Achnanthidium catenatum	320.818
BDB-000025141	16284200	Achnanthidium deflexum	160.409
BDB-000025141	16284200	Achnanthidium minutissimum	160.409
BDB-000025141	16284200	Amphora pediculus	10105.8
BDB-000025141	16284200	Caloneis bacillum	481.227
BDB-000025141	16284200	Cocconeis placentula var. euglypta	641.636
BDB-000025141	16284200	Cocconeis placentula var. lineata	320.818
BDB-000025141	16284200	Diadesmis contenta	160.409
BDB-000025141	16284200	Fragilaria famelica	160.409
BDB-000025141	16284200	Fragilaria vaucheriae	160.409
BDB-000025141	16284200	Frustulia vulgaris	160.409
BDB-000025141	16284200	Gomphonema parvulum	481.227
BDB-000025141	16284200	Gomphonema rhombicum	2245.73
BDB-000025141	16284200	Karayevia clevei	1604.09
BDB-000025141	16284200	Melosira varians	160.409
BDB-000025141	16284200	Navicula cf. radiosafallax CODY	802.045
BDB-000025141	16284200	Navicula cryptotenella	160.409
BDB-000025141	16284200	Navicula difficillima	160.409
BDB-000025141	16284200	Navicula minima	6737.18
BDB-000025141	16284200	Navicula sp. 1 ?	481.227
BDB-000025141	16284200	Navicula symmetrica	320.818
BDB-000025141	16284200	Navicula tantula	160.409
BDB-000025141	16284200	Navicula thienemanni	962.454
BDB-000025141	16284200	Nitzschia amphibia	320.818
BDB-000025141	16284200	Nitzschia dubia	160.409
BDB-000025141	16284200	Nitzschia perminuta	160.409
BDB-000025141	16284200	Nitzschia sociabilis	962.454
BDB-000025141	16284200	Planothidium lanceolatum	481.227
BDB-000025141	16284200	Platessa hustedtii	802.045
BDB-000025141	16284200	Platessa montana	160.409
BDB-000025141	16284200	Pleurosira laevis	160.409
BDB-000025141	16284200	Psammothidium marginulatum	160.409
BDB-000025141	16284200	Rhoicosphenia abbreviata	8662.09
BDB-000025141	16284200	Sellaphora seminulum	1604.09
BDB-000025141	16284200	Simonsenia delognei	401.023
BDB-000025151	01101500	Achnanthidium minutissimum	42929.7
BDB-000025151	01101500	Cocconeis fluviatilis	1455.24
BDB-000025151	01101500	Cyclotella meneghiniana	727.62
BDB-000025151	01101500	Encyonema silesiacum	1455.24
BDB-000025151	01101500	Eunotia bilunaris	727.62
BDB-000025151	01101500	Eunotia formica	7276.21
BDB-000025151	01101500	Eunotia implicata	6548.59
BDB-000025151	01101500	Eunotia pectinalis var. undulata	1455.24
BDB-000025151	01101500	Eunotia sudetica	2182.86
BDB-000025151	01101500	Frustulia krammeri	727.62
BDB-000025151	01101500	Gomphonema acuminatum	727.62
BDB-000025151	01101500	Gomphonema cf. patricki	123696
BDB-000025151	01101500	Gomphonema kobayasii	204462
BDB-000025151	01101500	Gomphonema parvulius	2910.49
BDB-000025151	01101500	Gomphonema parvulum	1455.24
BDB-000025151	01101500	Meridion circulare var. constrictum	1455.24
BDB-000025151	01101500	Navicula peregrina	26194.4
BDB-000025151	01101500	Navicula radiosa	5093.35
BDB-000025151	01101500	Nitzschia amphibia	727.62
BDB-000025151	01101500	Pinnularia mesogongyla	1455.24
BDB-000025151	01101500	Pinnularia stomatophora	1455.24
BDB-000025151	01101500	Pinnularia viridis	1455.24
BDB-000025151	01101500	Stauroneis kriegeri	1455.24
BDB-000025155	10126000	Amphora pediculus	10832.7
BDB-000025155	10126000	Aulacoseira ambigua	10832.7
BDB-000025155	10126000	Bacillaria paradoxa	1203.63
BDB-000025155	10126000	Cocconeis placentula	1203.63
BDB-000025155	10126000	Cocconeis placentula var. lineata	2407.26
BDB-000025155	10126000	Craticula molestiformis	1203.63
BDB-000025155	10126000	Cyclotella atomus	8425.42
BDB-000025155	10126000	Cyclotella meneghiniana	45738
BDB-000025155	10126000	Cyclotella ocellata	1203.63
BDB-000025155	10126000	Diatoma vulgaris	3610.89
BDB-000025155	10126000	Discostella glomerata	48145.2
BDB-000025155	10126000	Encyonema auerswaldii	1203.63
BDB-000025155	10126000	Encyonema minutum	1203.63
BDB-000025155	10126000	Encyonema prostratum	1203.63
BDB-000025155	10126000	Fragilaria capucina var. gracilis	1203.63
BDB-000025155	10126000	Geissleria paludosa	1203.63
BDB-000025155	10126000	Gomphonema affine	1203.63
BDB-000025155	10126000	Gomphonema olivaceum	1203.63
BDB-000025155	10126000	Gomphonema parvulum	10832.7
BDB-000025155	10126000	Hippodonta capitata	2407.26
BDB-000025155	10126000	Luticola goeppertiana	8425.42
BDB-000025155	10126000	Melosira varians	3610.89
BDB-000025155	10126000	Navicula antonii	1203.63
BDB-000025155	10126000	Navicula capitatoradiata	1203.63
BDB-000025155	10126000	Navicula cryptocephala	1203.63
BDB-000025155	10126000	Navicula erifuga	13239.9
BDB-000025155	10126000	Navicula gregaria	2407.26
BDB-000025155	10126000	Navicula lanceolata	2407.26
BDB-000025155	10126000	Navicula recens	37312.6
BDB-000025155	10126000	Navicula schroeteri var. escambia	4814.52
BDB-000025155	10126000	Navicula subminuscula	1203.63
BDB-000025155	10126000	Navicula symmetrica	24072.6
BDB-000025155	10126000	Navicula tenelloides	1203.63
BDB-000025155	10126000	Navicula tripunctata	7221.79
BDB-000025155	10126000	Navicula trivialis	2407.26
BDB-000025155	10126000	Navicula veneta	2407.26
BDB-000025155	10126000	Nitzschia acicularis	2407.26
BDB-000025155	10126000	Nitzschia amphibia	2407.26
BDB-000025155	10126000	Nitzschia capitellata	2407.26
BDB-000025155	10126000	Nitzschia clausii	9629.05
BDB-000025155	10126000	Nitzschia dissipata	4814.52
BDB-000025155	10126000	Nitzschia fonticola	1203.63
BDB-000025155	10126000	Nitzschia inconspicua	8425.42
BDB-000025155	10126000	Nitzschia palea	6018.15
BDB-000025155	10126000	Nitzschia reversa	2407.26
BDB-000025155	10126000	Nitzschia sigmoidea	2407.26
BDB-000025155	10126000	Nitzschia umbonata	1203.63
BDB-000025155	10126000	Opephora olsenii	1203.63
BDB-000025155	10126000	Placoneis pseudanglica	1203.63
BDB-000025155	10126000	Planothidium rostratum	1203.63
BDB-000025155	10126000	Pseudostaurosira parasitica	1203.63
BDB-000025155	10126000	Rhoicosphenia abbreviata	7221.79
BDB-000025155	10126000	Staurosira construens	2407.26
BDB-000025155	10126000	Stephanodiscus alpinus	2407.26
BDB-000025155	10126000	Stephanodiscus hantzschii	18054.5
BDB-000025155	10126000	Surirella minuta	2407.26
BDB-000025155	10126000	Synedra ulna	3610.89
BDB-000025155	10126000	Thalassiosira sp. 0A UL NAWQA 96 KM	1203.63
BDB-000025155	10126000	Thalassiosira weissflogii	1203.63
BDB-000025155	10126000	Tryblionella apiculata	3610.89
BDB-000025160	10167800	Achnanthidium deflexum	20911.1
BDB-000025160	10167800	Achnanthidium minutissimum	114207
BDB-000025160	10167800	Caloneis bacillum	1608.54
BDB-000025160	10167800	Cymatopleura solea	1608.54
BDB-000025160	10167800	Encyonema minutum	146378
BDB-000025160	10167800	Encyonema silesiacum	8042.72
BDB-000025160	10167800	Fragilaria capucina	28953.8
BDB-000025160	10167800	Fragilaria vaucheriae	8042.72
BDB-000025160	10167800	Geissleria acceptata	1608.54
BDB-000025160	10167800	Geissleria paludosa	1608.54
BDB-000025160	10167800	Gomphonema minutum	1608.54
BDB-000025160	10167800	Gomphonema parvulum	41822.2
BDB-000025160	10167800	Gomphonema subclavatum	1608.54
BDB-000025160	10167800	Melosira varians	1608.54
BDB-000025160	10167800	Navicula lundii	1608.54
BDB-000025160	10167800	Navicula minima	3217.09
BDB-000025160	10167800	Navicula trivialis	3217.09
BDB-000025160	10167800	Navicula veneta	1608.54
BDB-000025160	10167800	Nitzschia archibaldii	6434.18
BDB-000025160	10167800	Nitzschia fonticola	11259.8
BDB-000025160	10167800	Nitzschia inconspicua	16085.4
BDB-000025160	10167800	Nitzschia palea	25736.7
BDB-000025160	10167800	Nitzschia perminuta	1608.54
BDB-000025160	10167800	Nitzschia sigmoidea	4825.63
BDB-000025160	10167800	Sellaphora seminulum	1608.54
BDB-000025160	10167800	Synedra acus	3217.09
BDB-000025160	10167800	Synedra ulna	16085.4
BDB-000025160	10167800	Synedra ulna var. contracta	6434.18
BDB-000025167	341014116494801	Achnanthes cf. grischuna CLASON	17980.6
BDB-000025167	341014116494801	Adlafia suchlandtii	1089.73
BDB-000025167	341014116494801	Amphora pediculus	6538.41
BDB-000025167	341014116494801	Caloneis bacillum	2179.47
BDB-000025167	341014116494801	Cocconeis placentula var. euglypta	6538.41
BDB-000025167	341014116494801	Cocconeis placentula var. lineata	77371.1
BDB-000025167	341014116494801	Diadesmis perpusilla	544.867
BDB-000025167	341014116494801	Diatoma mesodon	2179.47
BDB-000025167	341014116494801	Encyonema minutum	1089.73
BDB-000025167	341014116494801	Encyonema silesiacum	1089.73
BDB-000025167	341014116494801	Fragilaria cf. bicapitata	8173.01
BDB-000025167	341014116494801	Fragilaria pinnata var. lancettula	2179.47
BDB-000025167	341014116494801	Fragilaria vaucheriae	4358.94
BDB-000025167	341014116494801	Frustulia amphipleuroides	544.867
BDB-000025167	341014116494801	Geissleria acceptata	11442.2
BDB-000025167	341014116494801	Gomphonema pumilum	20160.1
BDB-000025167	341014116494801	Gomphonema rhombicum	4903.8
BDB-000025167	341014116494801	Navicula cryptotenella	64294.3
BDB-000025167	341014116494801	Navicula gregaria	1089.73
BDB-000025167	341014116494801	Navicula menisculus	1089.73
BDB-000025167	341014116494801	Navicula minima	8173.01
BDB-000025167	341014116494801	Navicula tripunctata	6538.41
BDB-000025167	341014116494801	Navicula vaucheriae	1089.73
BDB-000025167	341014116494801	Navicula veneta	1089.73
BDB-000025167	341014116494801	Nitzschia dissipata	1634.6
BDB-000025167	341014116494801	Nitzschia inconspicua	3269.2
BDB-000025167	341014116494801	Nitzschia linearis	3269.2
BDB-000025167	341014116494801	Nitzschia parvula	1089.73
BDB-000025167	341014116494801	Nitzschia sinuata var. delognei	1089.73
BDB-000025167	341014116494801	Nitzschia vermicularis	544.867
BDB-000025167	341014116494801	Pinnularia borealis	1089.73
BDB-000025167	341014116494801	Planothidium lanceolatum	48493.2
BDB-000025167	341014116494801	Planothidium rostratum	1089.73
BDB-000025167	341014116494801	Reimeria sinuata	14166.5
BDB-000025167	341014116494801	Rhoicosphenia abbreviata	2179.47
BDB-000025167	341014116494801	Staurosira construens	3269.2
BDB-000025169	02462501	Achnanthidium minutissimum	3850.85
BDB-000025169	02462501	Actinocyclus normanii	95.6731
BDB-000025169	02462501	Aulacoseira ambigua	334.856
BDB-000025169	02462501	Aulacoseira granulata	143.51
BDB-000025169	02462501	Cocconeis placentula var. lineata	5166.35
BDB-000025169	02462501	Cocconeis pseudolineata	47.8365
BDB-000025169	02462501	Cymbella helvetica	382.693
BDB-000025169	02462501	Cymbella tumida	47.8365
BDB-000025169	02462501	Discostella stelligera	95.6731
BDB-000025169	02462501	Eunotia pectinalis	813.222
BDB-000025169	02462501	Fragilaria vaucheriae	382.693
BDB-000025169	02462501	Geissleria decussis	47.8365
BDB-000025169	02462501	Gomphonema kobayasii	956.732
BDB-000025169	02462501	Karayevia clevei	119.591
BDB-000025169	02462501	Navicula recens	47.8365
BDB-000025169	02462501	Nitzschia amphibia	239.183
BDB-000025169	02462501	Pseudostaurosira brevistriata	47.8365
BDB-000025169	02462501	Sellaphora pupula	47.8365
BDB-000025169	02462501	Sellaphora seminulum	23.9182
BDB-000025169	02462501	Synedra ulna	1411.18
BDB-000025169	02462501	Tabularia tabulata	191.346
BDB-000025172	02469762	Achnanthidium minutissimum	10889.4
BDB-000025172	02469762	Actinocyclus normanii	1361.17
BDB-000025172	02469762	Amphora delicatissima	4764.1
BDB-000025172	02469762	Aulacoseira ambigua	10208.8
BDB-000025172	02469762	Aulacoseira granulata	2722.34
BDB-000025172	02469762	Bacillaria paradoxa	2041.76
BDB-000025172	02469762	Cocconeis placentula var. lineata	2041.76
BDB-000025172	02469762	Cyclostephanos tholiformis	4083.52
BDB-000025172	02469762	Cyclotella atomus	6805.86
BDB-000025172	02469762	Cyclotella meneghiniana	1361.17
BDB-000025172	02469762	Cymbella tumida	1361.17
BDB-000025172	02469762	Discostella pseudostelligera	1361.17
BDB-000025172	02469762	Encyonema minutum	17695.2
BDB-000025172	02469762	Encyonema silesiacum	680.585
BDB-000025172	02469762	Gomphonema affine	4083.52
BDB-000025172	02469762	Gomphonema kobayasii	5444.69
BDB-000025172	02469762	Gomphonema parvulum	26542.9
BDB-000025172	02469762	Gyrosigma scalproides	2722.34
BDB-000025172	02469762	Luticola goeppertiana	8167.03
BDB-000025172	02469762	Luticola nivalis	1361.17
BDB-000025172	02469762	Mayamaea atomus	2722.34
BDB-000025172	02469762	Melosira varians	33348.7
BDB-000025172	02469762	Navicula recens	40835.2
BDB-000025172	02469762	Navicula rostellata	4083.52
BDB-000025172	02469762	Navicula subminuscula	6805.86
BDB-000025172	02469762	Navicula symmetrica	13611.7
BDB-000025172	02469762	Nitzschia amphibia	15653.5
BDB-000025172	02469762	Nitzschia angusteforaminata	34709.9
BDB-000025172	02469762	Nitzschia clausii	34709.9
BDB-000025172	02469762	Nitzschia filiformis	72822.7
BDB-000025172	02469762	Nitzschia inconspicua	9528.2
BDB-000025172	02469762	Nitzschia paleacea	2722.34
BDB-000025172	02469762	Nitzschia perminuta	4764.1
BDB-000025172	02469762	Pinnularia dactylus	5444.69
BDB-000025172	02469762	Sellaphora seminulum	13611.7
BDB-000025172	02469762	Stephanodiscus medius	1361.17
BDB-000025175	06187915	Achnanthidium deflexum	1016.35
BDB-000025175	06187915	Achnanthidium minutissimum	12196.2
BDB-000025175	06187915	Cocconeis placentula	8130.77
BDB-000025175	06187915	Cymbella affinis	94520.2
BDB-000025175	06187915	Diatoma mesodon	1016.35
BDB-000025175	06187915	Encyonema reichardtii	2032.69
BDB-000025175	06187915	Encyonema silesiacum	179893
BDB-000025175	06187915	Fragilaria vaucheriae	105700
BDB-000025175	06187915	Gomphoneis eriense	2032.69
BDB-000025175	06187915	Gomphonema angustatum	12196.2
BDB-000025175	06187915	Gomphonema clavatum	3049.04
BDB-000025175	06187915	Gomphonema dichotomum	4065.39
BDB-000025175	06187915	Gomphonema minutum	3049.04
BDB-000025175	06187915	Gomphonema olivaceoides	28457.7
BDB-000025175	06187915	Gomphonema olivaceum	24392.3
BDB-000025175	06187915	Gomphonema parvulum	2032.69
BDB-000025175	06187915	Gomphonema pumilum	10163.5
BDB-000025175	06187915	Hannaea arcus	15245.2
BDB-000025175	06187915	Meridion circulare	1016.35
BDB-000025175	06187915	Navicula incertata	5081.73
BDB-000025175	06187915	Navicula menisculus	7114.43
BDB-000025175	06187915	Navicula minima	2032.69
BDB-000025175	06187915	Navicula recens	3049.04
BDB-000025175	06187915	Navicula reichardtiana	13212.5
BDB-000025175	06187915	Navicula tripunctata	10163.5
BDB-000025175	06187915	Nitzschia dissipata	5081.73
BDB-000025175	06187915	Nitzschia frustulum	4065.39
BDB-000025175	06187915	Nitzschia inconspicua	11179.8
BDB-000025175	06187915	Nitzschia linearis	3049.04
BDB-000025175	06187915	Nitzschia palea	1016.35
BDB-000025175	06187915	Planothidium lanceolatum	5081.73
BDB-000025175	06187915	Reimeria sinuata	17277.9
BDB-000025175	06187915	Rhoicosphenia abbreviata	7114.43
BDB-000025175	06187915	Surirella minuta	1016.35
BDB-000025175	06187915	Synedra ulna	6098.08
BDB-000025178	06191500	Achnanthidium affine	11895
BDB-000025178	06191500	Achnanthidium deflexum	16903.5
BDB-000025178	06191500	Achnanthidium minutissimum	67614
BDB-000025178	06191500	Amphora pediculus	1252.11
BDB-000025178	06191500	Caloneis bacillum	626.054
BDB-000025178	06191500	Cavinula pseudoscutiformis	626.054
BDB-000025178	06191500	Cocconeis placentula	40693.6
BDB-000025178	06191500	Cyclotella comensis	626.054
BDB-000025178	06191500	Cymbella affinis	19407.7
BDB-000025178	06191500	Cymbella mesiana	626.054
BDB-000025178	06191500	Cymbellonitzschia diluviana	626.054
BDB-000025178	06191500	Diatoma vulgaris	5008.44
BDB-000025178	06191500	Encyonema minutum	3130.28
BDB-000025178	06191500	Encyonema silesiacum	1878.17
BDB-000025178	06191500	Eunotia minor	1878.17
BDB-000025178	06191500	Fistulifera pelliculosa	626.054
BDB-000025178	06191500	Fragilaria vaucheriae	8138.72
BDB-000025178	06191500	Gomphoneis eriense	1252.11
BDB-000025178	06191500	Gomphoneis minuta	1252.11
BDB-000025178	06191500	Gomphonema angustatum	3130.28
BDB-000025178	06191500	Gomphonema clavatum	1252.11
BDB-000025178	06191500	Gomphonema kobayasii	9390.83
BDB-000025178	06191500	Gomphonema minutum	5634.5
BDB-000025178	06191500	Gomphonema olivaceoides	10016.9
BDB-000025178	06191500	Gomphonema olivaceum	7512.66
BDB-000025178	06191500	Gomphonema parvulum	3130.28
BDB-000025178	06191500	Gomphonema pumilum	6260.55
BDB-000025178	06191500	Melosira varians	626.054
BDB-000025178	06191500	Navicula capitatoradiata	3130.28
BDB-000025178	06191500	Navicula cincta var. minuta	1252.11
BDB-000025178	06191500	Navicula cryptotenella	6260.55
BDB-000025178	06191500	Navicula declivis	1252.11
BDB-000025178	06191500	Navicula erifuga	1878.17
BDB-000025178	06191500	Navicula gregaria	626.054
BDB-000025178	06191500	Navicula lanceolata	1878.17
BDB-000025178	06191500	Navicula menisculus	6260.55
BDB-000025178	06191500	Navicula reichardtiana	1878.17
BDB-000025178	06191500	Navicula tripunctata	626.054
BDB-000025178	06191500	Navicula veneta	1252.11
BDB-000025178	06191500	Nitzschia dissipata	8764.77
BDB-000025178	06191500	Nitzschia fonticola	3130.28
BDB-000025178	06191500	Nitzschia inconspicua	22538
BDB-000025178	06191500	Nitzschia linearis	626.054
BDB-000025178	06191500	Nitzschia palea	1878.17
BDB-000025178	06191500	Nitzschia paleacea	626.054
BDB-000025178	06191500	Nitzschia perminuta	3130.28
BDB-000025178	06191500	Pinnularia subrostrata	626.054
BDB-000025178	06191500	Planothidium granum	2504.22
BDB-000025178	06191500	Planothidium lanceolatum	4382.39
BDB-000025178	06191500	Pseudostaurosira brevistriata	626.054
BDB-000025178	06191500	Reimeria sinuata	30676.7
BDB-000025178	06191500	Rhoicosphenia abbreviata	26920.4
BDB-000025178	06191500	Sellaphora pupula	1252.11
BDB-000025178	06191500	Stauroforma exiguiformis	626.054
BDB-000025178	06191500	Staurosira construens	626.054
BDB-000025178	06191500	Staurosira construens var. venter	4382.39
BDB-000025178	06191500	Staurosirella pinnata	2504.22
BDB-000025178	06191500	Stephanodiscus minutulus	626.054
BDB-000025178	06191500	Synedra rumpens	626.054
BDB-000025178	06191500	Synedra ulna	626.054
BDB-000025178	06191500	Synedra ulna var. contracta	626.054
BDB-000025183	585750154101100	Achnanthidium exiguum	282.377
BDB-000025183	585750154101100	Achnanthidium minutissimum	1411.89
BDB-000025183	585750154101100	Amphora pediculus	282.377
BDB-000025183	585750154101100	Cocconeis placentula var. lineata	112.951
BDB-000025183	585750154101100	Encyonema minutum	1355.41
BDB-000025183	585750154101100	Encyonema silesiacum	847.132
BDB-000025183	585750154101100	Fragilaria vaucheriae	225.902
BDB-000025183	585750154101100	Gomphonema angustatum	112.951
BDB-000025183	585750154101100	Gomphonema olivaceoides	2484.92
BDB-000025183	585750154101100	Gomphonema olivaceum	112.951
BDB-000025183	585750154101100	Gomphonema parvulum	112.951
BDB-000025183	585750154101100	Hannaea arcus	112.951
BDB-000025183	585750154101100	Meridion circulare	112.951
BDB-000025183	585750154101100	Planothidium haynaldii	112.951
BDB-000025183	585750154101100	Psammothidium marginulatum	56.4754
BDB-000025183	585750154101100	Reimeria sinuata	26148.2
BDB-000025183	585750154101100	Rossithidium linearis	112.951
BDB-000025185	15266020	Achnanthidium deflexum	17491.4
BDB-000025185	15266020	Achnanthidium minutissimum	15367.4
BDB-000025185	15266020	Amphora pediculus	124.938
BDB-000025185	15266020	Cocconeis pediculus	124.938
BDB-000025185	15266020	Cocconeis placentula var. lineata	499.753
BDB-000025185	15266020	Encyonema minutum	15242.5
BDB-000025185	15266020	Encyonema silesiacum	1374.32
BDB-000025185	15266020	Fragilaria vaucheriae	4247.9
BDB-000025185	15266020	Gomphonema angustatum	624.691
BDB-000025185	15266020	Gomphonema olivaceum	5872.1
BDB-000025185	15266020	Hannaea arcus	1374.32
BDB-000025185	15266020	Navicula minima	374.814
BDB-000025185	15266020	Nitzschia amphibia	124.938
BDB-000025185	15266020	Nitzschia inconspicua	249.876
BDB-000025185	15266020	Reimeria sinuata	12993.6
BDB-000025185	15266020	Staurosirella pinnata	249.876
BDB-000025185	15266020	Synedra rumpens	499.753
BDB-000025185	15266020	Synedra ulna	499.753
BDB-000025187	15266010	Achnanthidium deflexum	8.94304
BDB-000025187	15266010	Achnanthidium minutissimum	58.2843
BDB-000025187	15266010	Amphora pediculus	1.23348
BDB-000025187	15266010	Cavinula pseudoscutiformis	1.85022
BDB-000025187	15266010	Cocconeis placentula var. lineata	3.70053
BDB-000025187	15266010	Cymbella cymbiformis	0.92506
BDB-000025187	15266010	Encyonema minutum	17.2693
BDB-000025187	15266010	Encyonema silesiacum	1.85022
BDB-000025187	15266010	Eucocconeis flexella	1.23348
BDB-000025187	15266010	Fragilaria vaucheriae	28.988
BDB-000025187	15266010	Gomphonema angustatum	10.4849
BDB-000025187	15266010	Gomphonema olivaceum	3.08379
BDB-000025187	15266010	Gomphonema rhombicum	0.30832
BDB-000025187	15266010	Gomphonema subclavatum	2.46705
BDB-000025187	15266010	Hannaea arcus	1.23348
BDB-000025187	15266010	Navicula minima	0.61674
BDB-000025187	15266010	Nitzschia amphibia	0.30832
BDB-000025187	15266010	Nitzschia fonticola	0.61674
BDB-000025187	15266010	Psammothidium bioretii	1.23348
BDB-000025187	15266010	Pseudostaurosira brevistriata	3.39221
BDB-000025187	15266010	Reimeria sinuata	32.9969
BDB-000025187	15266010	Staurosira construens var. venter	2.46705
BDB-000025187	15266010	Stephanodiscus hantzschii	0.61674
BDB-000025187	15266010	Synedra rumpens	3.70053
BDB-000025187	15266010	Synedra ulna	1.23348
BDB-000025188	06324970	Amphipleura pellucida	1.64815e+07
BDB-000025188	06324970	Amphora inariensis	343364
BDB-000025188	06324970	Amphora pediculus	686728
BDB-000025188	06324970	Bacillaria paradoxa	171682
BDB-000025188	06324970	Biremis circumtexta	2.74691e+06
BDB-000025188	06324970	Caloneis bacillum	1.37346e+06
BDB-000025188	06324970	Diploneis oblongella	343364
BDB-000025188	06324970	Diploneis puella	9.6142e+06
BDB-000025188	06324970	Encyonopsis microcephala	343364
BDB-000025188	06324970	Fallacia omissa	343364
BDB-000025188	06324970	Fallacia tenera	686728
BDB-000025188	06324970	Gomphonema angustatum	171682
BDB-000025188	06324970	Gomphonema parvulum	3.09028e+06
BDB-000025188	06324970	Mastogloia elliptica	343364
BDB-000025188	06324970	Mastogloia smithii	3.94869e+06
BDB-000025188	06324970	Navicula canalis	2.06018e+06
BDB-000025188	06324970	Navicula duerrenbergiana	343364
BDB-000025188	06324970	Navicula erifuga	686728
BDB-000025188	06324970	Navicula recens	3.60532e+06
BDB-000025188	06324970	Navicula rostellata	343364
BDB-000025188	06324970	Navicula tenelloides	1.37346e+06
BDB-000025188	06324970	Navicula veneta	4.63542e+06
BDB-000025188	06324970	Nitzschia bergii	343364
BDB-000025188	06324970	Nitzschia communis	3.09028e+06
BDB-000025188	06324970	Nitzschia dissipata	515046
BDB-000025188	06324970	Nitzschia filiformis	3.60532e+06
BDB-000025188	06324970	Nitzschia frustulum	5.66551e+06
BDB-000025188	06324970	Nitzschia inconspicua	343364
BDB-000025188	06324970	Nitzschia liebethruthii	1.71682e+06
BDB-000025188	06324970	Nitzschia palea	4.29205e+06
BDB-000025188	06324970	Nitzschia perminuta	343364
BDB-000025188	06324970	Nitzschia perspicua	4.12037e+06
BDB-000025188	06324970	Nitzschia reversa	1.20177e+06
BDB-000025188	06324970	Nitzschia solita	343364
BDB-000025188	06324970	Nitzschia thermaloides	686728
BDB-000025188	06324970	Planothidium delicatulum	515046
BDB-000025188	06324970	Planothidium lanceolatum	343364
BDB-000025188	06324970	Rhopalodia brebissonii	686728
BDB-000025188	06324970	Rhopalodia gibba	1.71682e+06
BDB-000025188	06324970	Surirella brebissonii	343364
BDB-000025188	06324970	Synedra acus	343364
BDB-000025188	06324970	Synedra delicatissima	2.74691e+06
BDB-000025188	06324970	Tabularia fasciculata	1.56231e+07
BDB-000025188	06324970	Tryblionella apiculata	343364
BDB-000025188	06324970	Tryblionella calida	343364
BDB-000025191	341014116494801	Achnanthes cf. grischuna CLASON	409.585
BDB-000025191	341014116494801	Achnanthidium rivulare	19.504
BDB-000025191	341014116494801	Amphora pediculus	19.504
BDB-000025191	341014116494801	Caloneis bacillum	39.0081
BDB-000025191	341014116494801	Cocconeis neodiminuta	9.75202
BDB-000025191	341014116494801	Cocconeis pediculus	19.504
BDB-000025191	341014116494801	Cocconeis placentula var. euglypta	321.817
BDB-000025191	341014116494801	Cocconeis placentula var. lineata	2740.32
BDB-000025191	341014116494801	Cocconeis pseudolineata	9.75202
BDB-000025191	341014116494801	Encyonema silesiacum	9.75202
BDB-000025191	341014116494801	Fragilaria pinnata var. lancettula	9.75202
BDB-000025191	341014116494801	Geissleria acceptata	29.2561
BDB-000025191	341014116494801	Gomphonema minutum	48.7601
BDB-000025191	341014116494801	Gomphonema pumilum	175.536
BDB-000025191	341014116494801	Gomphonema rhombicum	351.073
BDB-000025191	341014116494801	Navicula cryptotenella	1101.98
BDB-000025191	341014116494801	Navicula minima	185.288
BDB-000025191	341014116494801	Navicula tripunctata	487.601
BDB-000025191	341014116494801	Nitzschia inconspicua	9.75202
BDB-000025191	341014116494801	Nitzschia linearis	19.504
BDB-000025191	341014116494801	Planothidium lanceolatum	273.057
BDB-000025191	341014116494801	Reimeria sinuata	39.0081
BDB-000025191	341014116494801	Rhoicosphenia abbreviata	107.272
BDB-000025191	341014116494801	Sellaphora seminulum	19.504
BDB-000025191	341014116494801	Staurosira construens var. venter	19.504
BDB-000025191	341014116494801	Tabularia tabulata	9.75202
BDB-000025193	16303000	Achnanthes subhudsonis var. kraeuselii	112.865
BDB-000025193	16303000	Achnanthidium deflexum	9424.25
BDB-000025193	16303000	Caloneis bacillum	790.056
BDB-000025193	16303000	Cocconeis placentula	112.865
BDB-000025193	16303000	Cocconeis placentula var. euglypta	112.865
BDB-000025193	16303000	Fragilaria vaucheriae	3555.25
BDB-000025193	16303000	Gomphonema affine	507.893
BDB-000025193	16303000	Gomphonema apuncto	2144.44
BDB-000025193	16303000	Gomphonema minutum	112.865
BDB-000025193	16303000	Gomphonema parvulum	225.73
BDB-000025193	16303000	Melosira varians	225.73
BDB-000025193	16303000	Navicula cryptocephala	112.865
BDB-000025193	16303000	Navicula cryptotenella	282.163
BDB-000025193	16303000	Navicula minima	4288.88
BDB-000025193	16303000	Navicula radiosa	112.865
BDB-000025193	16303000	Navicula symmetrica	225.73
BDB-000025193	16303000	Navicula tantula	112.865
BDB-000025193	16303000	Nitzschia amphibia	225.73
BDB-000025193	16303000	Nitzschia sociabilis	902.922
BDB-000025193	16303000	Nitzschia tropica	2539.47
BDB-000025193	16303000	Planothidium rostratum	790.056
BDB-000025193	16303000	Rhoicosphenia abbreviata	3442.39
BDB-000025193	16303000	Rhopalodia gibba	282.163
BDB-000025193	16303000	Simonsenia delognei	564.326
BDB-000025193	16303000	Synedra ulna	2878.06
BDB-000025195	16212700	Achnanthes ricula	9.65807
BDB-000025195	16212700	Achnanthidium affine	3.21935
BDB-000025195	16212700	Achnanthidium caledonicum	6.43871
BDB-000025195	16212700	Achnanthidium deflexum	16.0968
BDB-000025195	16212700	Achnanthidium microcephalum	9.65807
BDB-000025195	16212700	Achnanthidium minutissimum	82.0936
BDB-000025195	16212700	Adlafia minuscula	141.652
BDB-000025195	16212700	Brachysira brebissonii	3.21935
BDB-000025195	16212700	Cymbella gracilis	3.21935
BDB-000025195	16212700	Diadesmis contenta	156.139
BDB-000025195	16212700	Eunotia muscicola	9.65807
BDB-000025195	16212700	Fragilaria capucina	3.21935
BDB-000025195	16212700	Fragilaria capucina var. gracilis	9.65807
BDB-000025195	16212700	Fragilaria famelica	3.21935
BDB-000025195	16212700	Fragilaria vaucheriae	3.21935
BDB-000025195	16212700	Frustulia vulgaris	3.21935
BDB-000025195	16212700	Gomphonema apuncto	3.21935
BDB-000025195	16212700	Gomphonema minutum	3.21935
BDB-000025195	16212700	Gomphonema parvulum	22.5355
BDB-000025195	16212700	Gyrosigma reimeri	3.21935
BDB-000025195	16212700	Hantzschia amphioxys	3.21935
BDB-000025195	16212700	Luticola goeppertiana	3.21935
BDB-000025195	16212700	Melosira varians	3.21935
BDB-000025195	16212700	Navicula angusta	3.21935
BDB-000025195	16212700	Navicula cryptocephala	6.43871
BDB-000025195	16212700	Navicula cryptotenella	25.7549
BDB-000025195	16212700	Navicula difficillima	35.4129
BDB-000025195	16212700	Navicula exilis	3.21935
BDB-000025195	16212700	Navicula menisculus	6.43871
BDB-000025195	16212700	Navicula meniscus	12.8774
BDB-000025195	16212700	Navicula minima	67.6065
BDB-000025195	16212700	Navicula schroeteri var. escambia	3.21935
BDB-000025195	16212700	Navicula sp. 26 NAWQA KM	12.8774
BDB-000025195	16212700	Navicula subminuscula	12.8774
BDB-000025195	16212700	Navicula symmetrica	12.8774
BDB-000025195	16212700	Nitzschia agnita	6.43871
BDB-000025195	16212700	Nitzschia amphibia	45.071
BDB-000025195	16212700	Nitzschia bremensis	3.21935
BDB-000025195	16212700	Nitzschia brevissima	3.21935
BDB-000025195	16212700	Nitzschia clausii	28.9742
BDB-000025195	16212700	Nitzschia dissipata	12.8774
BDB-000025195	16212700	Nitzschia dissipata var. media	3.21935
BDB-000025195	16212700	Nitzschia elegantula	6.43871
BDB-000025195	16212700	Nitzschia frustulum	69.2162
BDB-000025195	16212700	Nitzschia palea var. debilis	3.21935
BDB-000025195	16212700	Nitzschia pusilla	16.0968
BDB-000025195	16212700	Nitzschia scalpelliformis	12.8774
BDB-000025195	16212700	Nitzschia sociabilis	9.65807
BDB-000025195	16212700	Nitzschia valdestriata	6.43871
BDB-000025195	16212700	Rhopalodia gibberula	9.65807
BDB-000025195	16212700	Sellaphora seminulum	3.21935
BDB-000025195	16212700	Tabellaria flocculosa	6.43871
BDB-000025195	16212700	Tryblionella calida	6.43871
BDB-000025195	16212700	Tryblionella debilis	9.65807
BDB-000025196	16240500	Achnanthes lanceolata var. abbreviata	1.19505
BDB-000025196	16240500	Achnanthes subhudsonis var. kraeuselii	1.19505
BDB-000025196	16240500	Achnanthidium catenatum	0.59753
BDB-000025196	16240500	Achnanthidium deflexum	1.19505
BDB-000025196	16240500	Achnanthidium macrocephalum	0.59753
BDB-000025196	16240500	Achnanthidium saprophilum	0.59753
BDB-000025196	16240500	Amphora pediculus	2.68887
BDB-000025196	16240500	Cyclotella atomus	0.59753
BDB-000025196	16240500	Cymbellonitzschia diluviana	1.79258
BDB-000025196	16240500	Diadesmis contenta	14.3407
BDB-000025196	16240500	Frustulia sp. 1 ?	0.59753
BDB-000025196	16240500	Gomphonema minutum	1.19505
BDB-000025196	16240500	Gomphonema rhombicum	4.18269
BDB-000025196	16240500	Luticola goeppertiana	4.78022
BDB-000025196	16240500	Navicula cryptocephala	1.19505
BDB-000025196	16240500	Navicula minima	18.5234
BDB-000025196	16240500	Navicula sp. 1 ?	1.79258
BDB-000025196	16240500	Navicula sp. 2 ?	1.19505
BDB-000025196	16240500	Navicula symmetrica	1.19505
BDB-000025196	16240500	Navicula tenelloides	0.59753
BDB-000025196	16240500	Nitzschia amphibia	12.2493
BDB-000025196	16240500	Nitzschia dubia	1.79258
BDB-000025196	16240500	Nitzschia frustulum	6.5728
BDB-000025196	16240500	Nitzschia inconspicua	3.88393
BDB-000025196	16240500	Planothidium rostratum	0.59753
BDB-000025196	16240500	Psammothidium altaicum	1.79258
BDB-000025196	16240500	Rhoicosphenia abbreviata	0.59753
BDB-000025196	16240500	Sellaphora seminulum	22.7061
BDB-000025196	16240500	Undetermined Pennate sp. 1 ?	69.3133
BDB-000025197	16274100	Achnanthes subhudsonis var. kraeuselii	1115.74
BDB-000025197	16274100	Achnanthidium affine	12769.1
BDB-000025197	16274100	Achnanthidium macrocephalum	619.857
BDB-000025197	16274100	Achnanthidium minutissimum	1549.64
BDB-000025197	16274100	Amphora veneta	371.914
BDB-000025197	16274100	Cocconeis placentula var. euglypta	495.886
BDB-000025197	16274100	Cocconeis placentula var. lineata	309.929
BDB-000025197	16274100	Cymbella affinis	619.857
BDB-000025197	16274100	Cymbella cistula	123.971
BDB-000025197	16274100	Cymbella turgidula	2045.53
BDB-000025197	16274100	Fragilaria capucina var. mesolepta	619.857
BDB-000025197	16274100	Gomphonema affine	929.786
BDB-000025197	16274100	Gomphonema insigne	123.971
BDB-000025197	16274100	Gomphonema minutum	619.857
BDB-000025197	16274100	Gomphonema olivaceum	247.943
BDB-000025197	16274100	Gomphonema parvulum	495.886
BDB-000025197	16274100	Luticola goeppertiana	3967.09
BDB-000025197	16274100	Navicula cryptotenella	1735.6
BDB-000025197	16274100	Navicula erifuga	123.971
BDB-000025197	16274100	Navicula menisculus	123.971
BDB-000025197	16274100	Navicula minima	1363.69
BDB-000025197	16274100	Navicula schroeteri var. escambia	123.971
BDB-000025197	16274100	Nitzschia amphibia	2479.43
BDB-000025197	16274100	Nitzschia frustulum	991.771
BDB-000025197	16274100	Nitzschia inconspicua	123.971
BDB-000025197	16274100	Nitzschia intermedia	123.971
BDB-000025197	16274100	Nitzschia palea	123.971
BDB-000025197	16274100	Nitzschia tropica	619.857
BDB-000025197	16274100	Planothidium frequentissimum	1239.71
BDB-000025197	16274100	Planothidium lanceolatum	123.971
BDB-000025197	16274100	Planothidium rostratum	61.9856
BDB-000025197	16274100	Rhopalodia gibba	247.943
BDB-000025197	16274100	Synedra ulna	247.943
BDB-000025197	16274100	Synedra ulna vars.	247.943
BDB-000025197	16274100	Tabularia tabulata	123.971
BDB-000025198	16304200	Achnanthes sp. 1 ?	293.191
BDB-000025198	16304200	Achnanthidium affine	1099.47
BDB-000025198	16304200	Achnanthidium caledonicum	1319.36
BDB-000025198	16304200	Achnanthidium deflexum	146.596
BDB-000025198	16304200	Achnanthidium exilis	732.978
BDB-000025198	16304200	Achnanthidium minutissimum	806.276
BDB-000025198	16304200	Brachysira brebissonii	146.596
BDB-000025198	16304200	Brachysira microcephala	439.787
BDB-000025198	16304200	Ctenophora pulchella	146.596
BDB-000025198	16304200	Cymbella gracilis	219.893
BDB-000025198	16304200	Cymbella tumida	1759.15
BDB-000025198	16304200	Fragilaria capucina	1905.74
BDB-000025198	16304200	Fragilaria capucina var. gracilis	1319.36
BDB-000025198	16304200	Fragilaria crotonensis	293.191
BDB-000025198	16304200	Fragilaria crotonensis var. oregona	3371.7
BDB-000025198	16304200	Fragilaria famelica	586.382
BDB-000025198	16304200	Fragilaria radians	439.787
BDB-000025198	16304200	Fragilaria rhabdosoma	586.382
BDB-000025198	16304200	Fragilaria vaucheriae	3811.48
BDB-000025198	16304200	Frustulia cf. rhomboides	293.191
BDB-000025198	16304200	Frustulia saxonica	293.191
BDB-000025198	16304200	Gomphonema affine	7329.78
BDB-000025198	16304200	Gomphonema apuncto	7256.48
BDB-000025198	16304200	Gomphonema gracile	1026.17
BDB-000025198	16304200	Gomphonema insigne	586.382
BDB-000025198	16304200	Gomphonema parvulum	1905.74
BDB-000025198	16304200	Navicula angusta	732.978
BDB-000025198	16304200	Navicula cryptocephala	586.382
BDB-000025198	16304200	Navicula cryptotenella	586.382
BDB-000025198	16304200	Navicula laterostrata	73.2977
BDB-000025198	16304200	Navicula minima	1026.17
BDB-000025198	16304200	Nitzschia brevissima	293.191
BDB-000025198	16304200	Nitzschia fasciculata	73.2977
BDB-000025198	16304200	Nitzschia palea var. debilis	146.596
BDB-000025198	16304200	Nitzschia scalpelliformis	146.596
BDB-000025198	16304200	Nitzschia sociabilis	439.787
BDB-000025198	16304200	Psammothidium altaicum	293.191
BDB-000025198	16304200	Staurosira construens var. venter	146.596
BDB-000025198	16304200	Synedra delicatissima var. angustissima	146.596
BDB-000025198	16304200	Synedra rumpens	1026.17
BDB-000025198	16304200	Synedra ulna	146.596
BDB-000025198	16304200	Tabellaria flocculosa	806.276
BDB-000025210	03245500	Amphora pediculus	84763
BDB-000025210	03245500	Cocconeis placentula var. lineata	64818.8
BDB-000025210	03245500	Cyclotella atomus	19944.2
BDB-000025210	03245500	Cyclotella meneghiniana	74790.9
BDB-000025210	03245500	Gomphonema parvulum	29916.4
BDB-000025210	03245500	Mayamaea atomus	9972.12
BDB-000025210	03245500	Melosira varians	29916.4
BDB-000025210	03245500	Navicula capitatoradiata	9972.12
BDB-000025210	03245500	Navicula cryptotenella	9972.12
BDB-000025210	03245500	Navicula erifuga	39888.5
BDB-000025210	03245500	Navicula minima	29916.4
BDB-000025210	03245500	Navicula recens	1.23156e+06
BDB-000025210	03245500	Navicula rostellata	69804.8
BDB-000025210	03245500	Navicula schroeteri var. escambia	139610
BDB-000025210	03245500	Navicula subminuscula	309136
BDB-000025210	03245500	Navicula tripunctata	9972.12
BDB-000025210	03245500	Nitzschia acicularis	9972.12
BDB-000025210	03245500	Nitzschia fonticola	19944.2
BDB-000025210	03245500	Nitzschia inconspicua	433787
BDB-000025210	03245500	Nitzschia palea	219387
BDB-000025210	03245500	Pleurosigma angulatum	4986.06
BDB-000025210	03245500	Rhoicosphenia abbreviata	89749.1
BDB-000025210	03245500	Sellaphora seminulum	49860.6
BDB-000025216	03246400	Achnanthidium minutissimum	4666.57
BDB-000025216	03246400	Amphora inariensis	23332.9
BDB-000025216	03246400	Amphora pediculus	23332.9
BDB-000025216	03246400	Caloneis bacillum	5599.88
BDB-000025216	03246400	Cavinula cocconeiformis	1866.63
BDB-000025216	03246400	Cocconeis pediculus	10266.5
BDB-000025216	03246400	Cocconeis placentula var. lineata	7466.51
BDB-000025216	03246400	Cyclostephanos tholiformis	62532
BDB-000025216	03246400	Cyclotella atomus	27066.1
BDB-000025216	03246400	Cyclotella meneghiniana	13066.4
BDB-000025216	03246400	Discostella pseudostelligera	5599.88
BDB-000025216	03246400	Gomphonema affine	933.312
BDB-000025216	03246400	Gomphonema parvulum	1866.63
BDB-000025216	03246400	Gyrosigma spencerii	1866.63
BDB-000025216	03246400	Mayamaea atomus	5599.88
BDB-000025216	03246400	Melosira varians	1866.63
BDB-000025216	03246400	Navicula capitatoradiata	8399.83
BDB-000025216	03246400	Navicula cryptotenella	27999.4
BDB-000025216	03246400	Navicula lundii	933.312
BDB-000025216	03246400	Navicula menisculus	7466.51
BDB-000025216	03246400	Navicula recens	1866.63
BDB-000025216	03246400	Navicula reichardtiana	9333.14
BDB-000025216	03246400	Navicula subminuscula	1866.63
BDB-000025216	03246400	Nitzschia acicularis	1866.63
BDB-000025216	03246400	Nitzschia agnita	32666
BDB-000025216	03246400	Nitzschia amphibia	1866.63
BDB-000025216	03246400	Nitzschia dissipata	1866.63
BDB-000025216	03246400	Nitzschia dissipata var. media	9333.14
BDB-000025216	03246400	Nitzschia fonticola	21466.2
BDB-000025216	03246400	Nitzschia gracilis	1866.63
BDB-000025216	03246400	Nitzschia inconspicua	16799.7
BDB-000025216	03246400	Nitzschia palea	23332.9
BDB-000025216	03246400	Nitzschia sp. 1 ANS NAWQA EAM	3733.26
BDB-000025216	03246400	Pinnularia subgibba	3733.26
BDB-000025216	03246400	Planothidium granum	11199.8
BDB-000025216	03246400	Reimeria sinuata	933.312
BDB-000025216	03246400	Rhoicosphenia abbreviata	2799.94
BDB-000025216	03246400	Sellaphora pupula	1866.63
BDB-000025216	03246400	Sellaphora seminulum	26132.8
BDB-000025216	03246400	Simonsenia delognei	3733.26
BDB-000025216	03246400	Synedra ulna	1866.63
BDB-000025216	03246400	Thalassiosira pseudonana	139064
BDB-000025220	393259085101200	Achnanthidium deflexum	1545.71
BDB-000025220	393259085101200	Achnanthidium minutissimum	89651.4
BDB-000025220	393259085101200	Amphora inariensis	64920
BDB-000025220	393259085101200	Amphora ovalis	43280
BDB-000025220	393259085101200	Amphora pediculus	75740
BDB-000025220	393259085101200	Cocconeis pediculus	7728.57
BDB-000025220	393259085101200	Cocconeis placentula var. lineata	15457.1
BDB-000025220	393259085101200	Cyclotella meneghiniana	6182.85
BDB-000025220	393259085101200	Cymbella affinis	122111
BDB-000025220	393259085101200	Diatoma vulgaris	6182.85
BDB-000025220	393259085101200	Encyonema minutum	3091.43
BDB-000025220	393259085101200	Gomphonema olivaceum	3091.43
BDB-000025220	393259085101200	Gomphonema parvulum	9274.28
BDB-000025220	393259085101200	Navicula capitatoradiata	49462.8
BDB-000025220	393259085101200	Navicula cryptotenella	145297
BDB-000025220	393259085101200	Navicula gregaria	3091.43
BDB-000025220	393259085101200	Navicula menisculus	23185.7
BDB-000025220	393259085101200	Navicula reichardtiana	21640
BDB-000025220	393259085101200	Navicula subminuscula	3091.43
BDB-000025220	393259085101200	Navicula tripunctata	6182.85
BDB-000025220	393259085101200	Nitzschia amphibia	3091.43
BDB-000025220	393259085101200	Nitzschia dissipata	12365.7
BDB-000025220	393259085101200	Nitzschia inconspicua	63374.2
BDB-000025220	393259085101200	Nitzschia palea	7728.57
BDB-000025220	393259085101200	Psammothidium subatomoides	83468.5
BDB-000025220	393259085101200	Rhoicosphenia abbreviata	46371.4
BDB-000025220	393259085101200	Sellaphora seminulum	3091.43
BDB-000025220	393259085101200	Surirella minuta	3091.43
BDB-000025220	393259085101200	Synedra ulna var. contracta	6182.85
BDB-000025222	395534084091400	Achnanthidium minutissimum	3738.09
BDB-000025222	395534084091400	Amphora inariensis	63547.6
BDB-000025222	395534084091400	Amphora ovalis	2803.57
BDB-000025222	395534084091400	Amphora pediculus	71958.3
BDB-000025222	395534084091400	Aulacoseira granulata	5607.14
BDB-000025222	395534084091400	Caloneis bacillum	11214.3
BDB-000025222	395534084091400	Cocconeis placentula var. lineata	1869.05
BDB-000025222	395534084091400	Cyclostephanos tholiformis	934.524
BDB-000025222	395534084091400	Cyclotella atomus	3738.09
BDB-000025222	395534084091400	Cyclotella meneghiniana	10279.8
BDB-000025222	395534084091400	Cymbella affinis	31773.8
BDB-000025222	395534084091400	Diatoma vulgaris	1869.05
BDB-000025222	395534084091400	Discostella pseudostelligera	7476.19
BDB-000025222	395534084091400	Gomphonema affine	2803.57
BDB-000025222	395534084091400	Gomphonema olivaceum	1869.05
BDB-000025222	395534084091400	Gomphonema parvulum	1869.05
BDB-000025222	395534084091400	Navicula capitatoradiata	5607.14
BDB-000025222	395534084091400	Navicula cryptotenella	28035.7
BDB-000025222	395534084091400	Navicula menisculus	9345.24
BDB-000025222	395534084091400	Navicula reichardtiana	4672.62
BDB-000025222	395534084091400	Navicula subminuscula	13083.3
BDB-000025222	395534084091400	Navicula tripunctata	6541.67
BDB-000025222	395534084091400	Nitzschia amphibia	3738.09
BDB-000025222	395534084091400	Nitzschia dissipata	9345.24
BDB-000025222	395534084091400	Nitzschia inconspicua	83172.6
BDB-000025222	395534084091400	Nitzschia palea	3738.09
BDB-000025222	395534084091400	Psammothidium subatomoides	111208
BDB-000025222	395534084091400	Rhoicosphenia abbreviata	30839.3
BDB-000025222	395534084091400	Sellaphora seminulum	3738.09
BDB-000025222	395534084091400	Staurosira construens var. venter	3738.09
BDB-000025222	395534084091400	Synedra ulna var. contracta	1869.05
BDB-000025222	395534084091400	Thalassiosira pseudonana	25232.1
BDB-000025225	392246084340100	Achnanthidium minutissimum	3298.11
BDB-000025225	392246084340100	Amphora inariensis	51120.7
BDB-000025225	392246084340100	Amphora pediculus	74207.5
BDB-000025225	392246084340100	Aulacoseira granulata	16490.5
BDB-000025225	392246084340100	Caloneis hyalina	1649.05
BDB-000025225	392246084340100	Cocconeis placentula var. lineata	3298.11
BDB-000025225	392246084340100	Cyclostephanos tholiformis	19788.7
BDB-000025225	392246084340100	Cyclotella atomus	67611.2
BDB-000025225	392246084340100	Cyclotella meneghiniana	98943.3
BDB-000025225	392246084340100	Cymbella affinis	9894.33
BDB-000025225	392246084340100	Diatoma vulgaris	1649.05
BDB-000025225	392246084340100	Discostella pseudostelligera	8245.27
BDB-000025225	392246084340100	Encyonema minutum	1649.05
BDB-000025225	392246084340100	Gomphonema affine	1649.05
BDB-000025225	392246084340100	Gomphonema olivaceum	1649.05
BDB-000025225	392246084340100	Gomphonema parvulum	36279.2
BDB-000025225	392246084340100	Navicula capitatoradiata	11543.4
BDB-000025225	392246084340100	Navicula cryptocephala	1649.05
BDB-000025225	392246084340100	Navicula cryptotenella	19788.7
BDB-000025225	392246084340100	Navicula erifuga	3298.11
BDB-000025225	392246084340100	Navicula lanceolata	8245.27
BDB-000025225	392246084340100	Navicula recens	183045
BDB-000025225	392246084340100	Navicula rostellata	4947.16
BDB-000025225	392246084340100	Navicula subminuscula	23086.8
BDB-000025225	392246084340100	Navicula viridulacalcis	16490.5
BDB-000025225	392246084340100	Nitzschia amphibia	4947.16
BDB-000025225	392246084340100	Nitzschia frustulum	3298.11
BDB-000025225	392246084340100	Nitzschia inconspicua	183045
BDB-000025225	392246084340100	Nitzschia palea	31332
BDB-000025225	392246084340100	Pinnularia subgibba	4947.16
BDB-000025225	392246084340100	Psammothidium subatomoides	21437.7
BDB-000025225	392246084340100	Reimeria sinuata	3298.11
BDB-000025225	392246084340100	Rhoicosphenia abbreviata	32981.1
BDB-000025225	392246084340100	Sellaphora seminulum	31332
BDB-000025225	392246084340100	Staurosira construens var. venter	1649.05
BDB-000025225	392246084340100	Thalassiosira pseudonana	3298.11
BDB-000025225	392246084340100	Thalassiosira sp. 1 ANS NAWQA EAM	1649.05
BDB-000025228	393944084120700	Achnanthidium minutissimum	185556
BDB-000025228	393944084120700	Amphora inariensis	158268
BDB-000025228	393944084120700	Amphora pediculus	256503
BDB-000025228	393944084120700	Caloneis hyalina	10915
BDB-000025228	393944084120700	Cocconeis placentula var. lineata	5457.51
BDB-000025228	393944084120700	Cyclotella meneghiniana	98235.3
BDB-000025228	393944084120700	Cymbella affinis	38202.6
BDB-000025228	393944084120700	Cymbella tumida	21830.1
BDB-000025228	393944084120700	Diatoma vulgaris	32745.1
BDB-000025228	393944084120700	Encyonema minutum	65490.2
BDB-000025228	393944084120700	Encyonema silesiacum	10915
BDB-000025228	393944084120700	Fragilaria vaucheriae	5457.51
BDB-000025228	393944084120700	Gomphoneis minuta	10915
BDB-000025228	393944084120700	Gomphonema truncatum	21830.1
BDB-000025228	393944084120700	Mayamaea atomus	32745.1
BDB-000025228	393944084120700	Melosira varians	38202.6
BDB-000025228	393944084120700	Navicula canalis	10915
BDB-000025228	393944084120700	Navicula capitatoradiata	103693
BDB-000025228	393944084120700	Navicula cryptocephala	16372.5
BDB-000025228	393944084120700	Navicula cryptotenella	147353
BDB-000025228	393944084120700	Navicula gregaria	27287.6
BDB-000025228	393944084120700	Navicula reichardtiana	163726
BDB-000025228	393944084120700	Navicula rostellata	240131
BDB-000025228	393944084120700	Navicula schroeteri var. escambia	180098
BDB-000025228	393944084120700	Navicula tripunctata	32745.1
BDB-000025228	393944084120700	Nitzschia angustatula	10915
BDB-000025228	393944084120700	Nitzschia angusteforaminata	87320.3
BDB-000025228	393944084120700	Nitzschia dissipata	60032.7
BDB-000025228	393944084120700	Nitzschia dissipata var. media	125523
BDB-000025228	393944084120700	Nitzschia inconspicua	589412
BDB-000025228	393944084120700	Nitzschia liebethruthii	10915
BDB-000025228	393944084120700	Nitzschia microcephala	76405.3
BDB-000025228	393944084120700	Nitzschia palea	49117.7
BDB-000025228	393944084120700	Nitzschia reversa	10915
BDB-000025228	393944084120700	Nitzschia sociabilis	5457.51
BDB-000025228	393944084120700	Rhoicosphenia abbreviata	158268
BDB-000025228	393944084120700	Surirella minuta	21830.1
BDB-000025228	393944084120700	Synedra ulna	5457.51
BDB-000025228	393944084120700	Synedra ulna var. contracta	21830.1
BDB-000025228	393944084120700	Tabularia tabulata	38202.6
BDB-000025228	393944084120700	Thalassiosira sp. 1 ANS NAWQA EAM	65490.2
BDB-000025228	393944084120700	Tryblionella hungarica	32745.1
BDB-000025228	393944084120700	Tryblionella levidensis	10915
BDB-000025231	395433084175300	Amphora inariensis	124669
BDB-000025231	395433084175300	Amphora pediculus	102002
BDB-000025231	395433084175300	Caloneis hyalina	2518.56
BDB-000025231	395433084175300	Cocconeis placentula var. lineata	5037.13
BDB-000025231	395433084175300	Cyclotella atomus	18889.2
BDB-000025231	395433084175300	Cyclotella meneghiniana	34000.6
BDB-000025231	395433084175300	Mayamaea atomus	5037.13
BDB-000025231	395433084175300	Navicula canalis	2518.56
BDB-000025231	395433084175300	Navicula cryptotenella	50371.3
BDB-000025231	395433084175300	Navicula menisculus	3777.84
BDB-000025231	395433084175300	Navicula reichardtiana	23926.4
BDB-000025231	395433084175300	Navicula rostellata	1259.28
BDB-000025231	395433084175300	Navicula schroeteri var. escambia	7555.69
BDB-000025231	395433084175300	Navicula subminuscula	20148.5
BDB-000025231	395433084175300	Navicula tripunctata	10074.3
BDB-000025231	395433084175300	Nitzschia angusteforaminata	2518.56
BDB-000025231	395433084175300	Nitzschia dissipata	46593.4
BDB-000025231	395433084175300	Nitzschia inconspicua	115854
BDB-000025231	395433084175300	Nitzschia palea	2518.56
BDB-000025231	395433084175300	Planothidium granum	2518.56
BDB-000025231	395433084175300	Psammothidium subatomoides	80594
BDB-000025231	395433084175300	Rhoicosphenia abbreviata	12592.8
BDB-000025231	395433084175300	Sellaphora seminulum	93186.9
BDB-000025234	395650083504400	Achnanthidium minutissimum	345808
BDB-000025234	395650083504400	Amphora inariensis	107940
BDB-000025234	395650083504400	Amphora ovalis	3997.78
BDB-000025234	395650083504400	Amphora pediculus	59966.7
BDB-000025234	395650083504400	Cocconeis pediculus	9994.46
BDB-000025234	395650083504400	Cocconeis placentula var. lineata	13992.2
BDB-000025234	395650083504400	Cyclotella meneghiniana	11993.3
BDB-000025234	395650083504400	Cymbella affinis	65963.4
BDB-000025234	395650083504400	Encyonema minutum	15991.1
BDB-000025234	395650083504400	Gomphonema minutum fo. syriacum	83953.4
BDB-000025234	395650083504400	Gomphonema olivaceum	3997.78
BDB-000025234	395650083504400	Gomphonema parvulum	9994.46
BDB-000025234	395650083504400	Navicula capitatoradiata	19988.9
BDB-000025234	395650083504400	Navicula cryptotenella	79955.7
BDB-000025234	395650083504400	Navicula reichardtiana	95946.8
BDB-000025234	395650083504400	Navicula subminuscula	31982.3
BDB-000025234	395650083504400	Navicula tripunctata	13992.2
BDB-000025234	395650083504400	Nitzschia amphibia	7995.57
BDB-000025234	395650083504400	Nitzschia dissipata	47973.4
BDB-000025234	395650083504400	Nitzschia inconspicua	23986.7
BDB-000025234	395650083504400	Nitzschia palea	7995.57
BDB-000025234	395650083504400	Planothidium lanceolatum	7995.57
BDB-000025234	395650083504400	Reimeria sinuata	3997.78
BDB-000025234	395650083504400	Rhoicosphenia abbreviata	111938
BDB-000025234	395650083504400	Synedra ulna	3997.78
BDB-000025234	395650083504400	Synedra ulna var. contracta	7995.57
BDB-000025238	01435000	Achnanthidium minutissimum	141970
BDB-000025238	01435000	Cocconeis pediculus	2108.47
BDB-000025238	01435000	Cocconeis placentula var. lineata	15462.1
BDB-000025238	01435000	Cyclotella ocellata	1405.64
BDB-000025238	01435000	Cymbella affinis	4919.75
BDB-000025238	01435000	Cymbella cymbiformis	6325.4
BDB-000025238	01435000	Diatoma vulgaris	1405.64
BDB-000025238	01435000	Encyonema minutum	45683.4
BDB-000025238	01435000	Encyonema silesiacum	1405.64
BDB-000025238	01435000	Eunotia incisa	1405.64
BDB-000025238	01435000	Fragilariforma virescens	21084.7
BDB-000025238	01435000	Gomphonema gracile	4216.93
BDB-000025238	01435000	Gomphonema parvulum	73093.5
BDB-000025238	01435000	Gomphonema subclavatum	1405.64
BDB-000025238	01435000	Gomphonema truncatum	13353.6
BDB-000025238	01435000	Meridion circulare var. constrictum	702.822
BDB-000025238	01435000	Navicula cryptotenella	7028.22
BDB-000025238	01435000	Navicula minima	1405.64
BDB-000025238	01435000	Navicula notha	2811.29
BDB-000025238	01435000	Navicula schroeteri var. escambia	1405.64
BDB-000025238	01435000	Psammothidium bioretii	1405.64
BDB-000025238	01435000	Sellaphora seminulum	1405.64
BDB-000025238	01435000	Synedra rumpens	64659.7
BDB-000025238	01435000	Synedra ulna	4919.75
BDB-000025238	01435000	Tabellaria flocculosa	2108.47
BDB-000025240	01440000	Achnanthidium minutissimum	40191.7
BDB-000025240	01440000	Cocconeis pediculus	272968
BDB-000025240	01440000	Cocconeis placentula var. lineata	6698.61
BDB-000025240	01440000	Cyclotella meneghiniana	1674.65
BDB-000025240	01440000	Cymbella cymbiformis	3349.3
BDB-000025240	01440000	Cymbella tumida	6698.61
BDB-000025240	01440000	Diatoma vulgaris	85407.3
BDB-000025240	01440000	Encyonema auerswaldii	15071.9
BDB-000025240	01440000	Encyonema silesiacum	6698.61
BDB-000025240	01440000	Epithemia sorex	16746.5
BDB-000025240	01440000	Fragilaria vaucheriae	3349.3
BDB-000025240	01440000	Gomphoneis herculeana	8373.26
BDB-000025240	01440000	Gomphonema acuminatum	3349.3
BDB-000025240	01440000	Gomphonema gracile	1674.65
BDB-000025240	01440000	Gomphonema parvulum	25119.8
BDB-000025240	01440000	Gomphonema subclavatum	3349.3
BDB-000025240	01440000	Gomphonema truncatum	46890.3
BDB-000025240	01440000	Melosira varians	1674.65
BDB-000025240	01440000	Navicula cryptotenella	3349.3
BDB-000025240	01440000	Navicula germainii	1674.65
BDB-000025240	01440000	Navicula kotschyi	3349.3
BDB-000025240	01440000	Navicula notha	6698.61
BDB-000025240	01440000	Navicula tripunctata	3349.3
BDB-000025240	01440000	Nitzschia amphibia	11722.6
BDB-000025240	01440000	Nitzschia sinuata var. tabellaria	35167.7
BDB-000025240	01440000	Pseudostaurosira brevistriata	3349.3
BDB-000025240	01440000	Reimeria sinuata	3349.3
BDB-000025240	01440000	Rhoicosphenia abbreviata	3349.3
BDB-000025240	01440000	Rhopalodia gibba var. ventricosa	10047.9
BDB-000025240	01440000	Rhopalodia gibberula	75359.4
BDB-000025240	01440000	Synedra rumpens	11722.6
BDB-000025240	01440000	Synedra ulna	286366
BDB-000025248	13154500	Achnanthidium deflexum	21826.3
BDB-000025248	13154500	Achnanthidium minutissimum	7398.76
BDB-000025248	13154500	Amphora copulata	2219.63
BDB-000025248	13154500	Amphora inariensis	2959.5
BDB-000025248	13154500	Amphora pediculus	7768.69
BDB-000025248	13154500	Aulacoseira granulata	2959.5
BDB-000025248	13154500	Caloneis hyalina	369.936
BDB-000025248	13154500	Cocconeis neodiminuta	369.936
BDB-000025248	13154500	Cocconeis pediculus	4069.32
BDB-000025248	13154500	Cocconeis placentula var. lineata	3329.44
BDB-000025248	13154500	Cyclostephanos dubius	739.875
BDB-000025248	13154500	Cyclostephanos tholiformis	369.936
BDB-000025248	13154500	Cyclotella meneghiniana	369.936
BDB-000025248	13154500	Cymbella affinis	8508.57
BDB-000025248	13154500	Diatoma vulgaris	5549.07
BDB-000025248	13154500	Encyonema prostratum	1109.81
BDB-000025248	13154500	Fragilaria vaucheriae	1849.69
BDB-000025248	13154500	Gomphonema kobayasii	5179.13
BDB-000025248	13154500	Gomphonema mexicanum	369.936
BDB-000025248	13154500	Gomphonema parvulum	369.936
BDB-000025248	13154500	Gomphonema rhombicum	1109.81
BDB-000025248	13154500	Gyrosigma acuminatum	1109.81
BDB-000025248	13154500	Hantzschia amphioxys	369.936
BDB-000025248	13154500	Luticola goeppertiana	30704.8
BDB-000025248	13154500	Navicula cryptotenella	16277.3
BDB-000025248	13154500	Navicula expecta	1849.69
BDB-000025248	13154500	Navicula recens	1849.69
BDB-000025248	13154500	Navicula reinhardtii	369.936
BDB-000025248	13154500	Navicula tripunctata	14057.6
BDB-000025248	13154500	Nitzschia amphibia	18866.8
BDB-000025248	13154500	Nitzschia fonticola	8878.51
BDB-000025248	13154500	Nitzschia inconspicua	14427.6
BDB-000025248	13154500	Nitzschia palea	2589.56
BDB-000025248	13154500	Nitzschia supralitorea	369.936
BDB-000025248	13154500	Planothidium frequentissimum	369.936
BDB-000025248	13154500	Pseudostaurosira brevistriata	739.875
BDB-000025248	13154500	Rhoicosphenia abbreviata	19976.6
BDB-000025248	13154500	Staurosira construens	739.875
BDB-000025248	13154500	Staurosira construens var. binodis	2589.56
BDB-000025248	13154500	Staurosira construens var. venter	3329.44
BDB-000025248	13154500	Staurosirella leptostauron var. dubia	369.936
BDB-000025248	13154500	Staurosirella pinnata	1479.75
BDB-000025248	13154500	Stephanodiscus hantzschii fo. tenuis	369.936
BDB-000025248	13154500	Stephanodiscus medius	1109.81
BDB-000025248	13154500	Synedra ulna	1849.69
BDB-000025266	05531500	Amphora pediculus	398.075
BDB-000025266	05531500	Amphora veneta	20.9513
BDB-000025266	05531500	Aulacoseira ambigua	20.9513
BDB-000025266	05531500	Aulacoseira granulata	20.9513
BDB-000025266	05531500	Bacillaria paradoxa	31.4269
BDB-000025266	05531500	Caloneis bacillum	20.9513
BDB-000025266	05531500	Cocconeis placentula	31.4269
BDB-000025266	05531500	Cocconeis placentula var. euglypta	62.8539
BDB-000025266	05531500	Cocconeis placentula var. lineata	125.708
BDB-000025266	05531500	Cyclostephanos dubius	104.756
BDB-000025266	05531500	Cyclostephanos invisitatus	20.9513
BDB-000025266	05531500	Cyclotella atomus	115.232
BDB-000025266	05531500	Cyclotella meneghiniana	293.318
BDB-000025266	05531500	Cyclotella ocellata	31.4269
BDB-000025266	05531500	Diadesmis contenta	20.9513
BDB-000025266	05531500	Fallacia tenera	41.9026
BDB-000025266	05531500	Gomphonema minutum	20.9513
BDB-000025266	05531500	Gomphonema parvulum	31.4269
BDB-000025266	05531500	Gyrosigma spencerii	20.9513
BDB-000025266	05531500	Hippodonta capitata	20.9513
BDB-000025266	05531500	Mayamaea atomus	41.9026
BDB-000025266	05531500	Mayamaea atomus var. permitis	20.9513
BDB-000025266	05531500	Melosira varians	31.4269
BDB-000025266	05531500	Navicula cryptotenella	104.756
BDB-000025266	05531500	Navicula erifuga	167.61
BDB-000025266	05531500	Navicula exilis	31.4269
BDB-000025266	05531500	Navicula germainii	73.3295
BDB-000025266	05531500	Navicula gregaria	157.135
BDB-000025266	05531500	Navicula ingenua	62.8539
BDB-000025266	05531500	Navicula lanceolata	41.9026
BDB-000025266	05531500	Navicula longicephala	20.9513
BDB-000025266	05531500	Navicula minima	618.063
BDB-000025266	05531500	Navicula recens	911.381
BDB-000025266	05531500	Navicula salinarum	20.9513
BDB-000025266	05531500	Navicula subminuscula	209.513
BDB-000025266	05531500	Navicula symmetrica	20.9513
BDB-000025266	05531500	Navicula tripunctata	41.9026
BDB-000025266	05531500	Navicula trivialis	20.9513
BDB-000025266	05531500	Navicula ventralis	41.9026
BDB-000025266	05531500	Nitzschia agnita	41.9026
BDB-000025266	05531500	Nitzschia amphibia	104.756
BDB-000025266	05531500	Nitzschia amphibia fo. frauenfeldii	10.4756
BDB-000025266	05531500	Nitzschia capitellata	62.8539
BDB-000025266	05531500	Nitzschia dissipata	41.9026
BDB-000025266	05531500	Nitzschia frustulum	398.075
BDB-000025266	05531500	Nitzschia gracilis	20.9513
BDB-000025266	05531500	Nitzschia inconspicua	62.8539
BDB-000025266	05531500	Nitzschia intermedia	20.9513
BDB-000025266	05531500	Nitzschia microcephala	20.9513
BDB-000025266	05531500	Nitzschia palea	115.232
BDB-000025266	05531500	Nitzschia palea var. debilis	146.659
BDB-000025266	05531500	Nitzschia perminuta	20.9513
BDB-000025266	05531500	Nitzschia reversa	157.135
BDB-000025266	05531500	Nitzschia sociabilis	83.8051
BDB-000025266	05531500	Nitzschia suchlandti	41.9026
BDB-000025266	05531500	Nitzschia valdestriata	20.9513
BDB-000025266	05531500	Planothidium lanceolatum	20.9513
BDB-000025266	05531500	Planothidium rostratum	20.9513
BDB-000025266	05531500	Reimeria sinuata	52.3782
BDB-000025266	05531500	Rhoicosphenia abbreviata	471.404
BDB-000025266	05531500	Sellaphora pupula	62.8539
BDB-000025266	05531500	Sellaphora seminulum	20.9513
BDB-000025266	05531500	Simonsenia delognei	20.9513
BDB-000025266	05531500	Staurosira construens var. venter	20.9513
BDB-000025266	05531500	Surirella minuta	83.8051
BDB-000025266	05531500	Surirella roba	20.9513
BDB-000025266	05531500	Thalassiosira pseudonana	41.9026
BDB-000025266	05531500	Thalassiosira weissflogii	41.9026
BDB-000025266	05531500	Tryblionella apiculata	83.8051
BDB-000025272	404751111423501	Achnanthidium minutissimum	34350.2
BDB-000025272	404751111423501	Amphora pediculus	3855.64
BDB-000025272	404751111423501	Caloneis bacillum	4556.66
BDB-000025272	404751111423501	Cocconeis pediculus	9814.35
BDB-000025272	404751111423501	Cocconeis placentula var. lineata	3855.64
BDB-000025272	404751111423501	Cymatopleura solea	350.512
BDB-000025272	404751111423501	Cymbella affinis	3154.61
BDB-000025272	404751111423501	Diatoma mesodon	1051.54
BDB-000025272	404751111423501	Epithemia sorex	701.024
BDB-000025272	404751111423501	Fallacia lenzii	350.512
BDB-000025272	404751111423501	Gomphonema kobayasii	1051.54
BDB-000025272	404751111423501	Gomphonema parvulum	10515.4
BDB-000025272	404751111423501	Hantzschia amphioxys	350.512
BDB-000025272	404751111423501	Hippodonta capitata	350.512
BDB-000025272	404751111423501	Navicula antonii	1402.05
BDB-000025272	404751111423501	Navicula caterva	1051.54
BDB-000025272	404751111423501	Navicula cryptotenella	2453.59
BDB-000025272	404751111423501	Navicula minima	1051.54
BDB-000025272	404751111423501	Navicula reichardtiana	3154.61
BDB-000025272	404751111423501	Navicula sp. 1 ANS NAWQA DW	2453.59
BDB-000025272	404751111423501	Navicula tripunctata	12267.9
BDB-000025272	404751111423501	Navicula veneta	350.512
BDB-000025272	404751111423501	Nitzschia dissipata	2103.07
BDB-000025272	404751111423501	Nitzschia inconspicua	350.512
BDB-000025272	404751111423501	Nitzschia palea	350.512
BDB-000025272	404751111423501	Nitzschia sigmoidea	350.512
BDB-000025272	404751111423501	Planothidium frequentissimum	1051.54
BDB-000025272	404751111423501	Reimeria sinuata	350.512
BDB-000025272	404751111423501	Rhoicosphenia abbreviata	701.024
BDB-000025272	404751111423501	Rhopalodia gibba	350.512
BDB-000025272	404751111423501	Sellaphora seminulum	350.512
BDB-000025272	404751111423501	Staurosira construens var. venter	350.512
BDB-000025272	404751111423501	Synedra ulna var. contracta	350.512
BDB-000025275	404505111480001	Achnanthidium minutissimum	321.035
[truncated: 120,984 more rows]
