# Supplementary material for: A general pattern of the species abundance distribution
Source: PeerJ. 2018 Nov 13;6:e5928. doi: 10.7717/peerj.5928 (PMC6238767; doi:10.7717/peerj.5928)
Supplement: Supplemental Information 7 — A dataset (named “cbc”) used to obtain the frequency of SADs. The detail information can be found in appendixes of Baldridge et al. (2016a) and Baldridge et al. (2016b). [file peerj-06-5928-s007.xlsx]

## Sheet: cbc_obs
Sample ID	Station ID	BioDataTaxonName	Abundance
L105249	L105249	L105249	902
L105249	L105249	L105249	843
L105249	L105249	L105249	782
L105249	L105249	L105249	675
L105249	L105249	L105249	454
L105249	L105249	L105249	454
L105249	L105249	L105249	400
L105249	L105249	L105249	246
L105249	L105249	L105249	235
L105249	L105249	L105249	229
L105249	L105249	L105249	170
L105249	L105249	L105249	167
L105249	L105249	L105249	127
L105249	L105249	L105249	120
L105249	L105249	L105249	119
L105249	L105249	L105249	117
L105249	L105249	L105249	113
L105249	L105249	L105249	112
L105249	L105249	L105249	106
L105249	L105249	L105249	105
L105249	L105249	L105249	88
L105249	L105249	L105249	78
L105249	L105249	L105249	74
L105249	L105249	L105249	74
L105249	L105249	L105249	70
L105249	L105249	L105249	69
L105249	L105249	L105249	48
L105249	L105249	L105249	43
L105249	L105249	L105249	42
L105249	L105249	L105249	41
L105249	L105249	L105249	38
L105249	L105249	L105249	36
L105249	L105249	L105249	29
L105249	L105249	L105249	27
L105249	L105249	L105249	23
L105249	L105249	L105249	23
L105249	L105249	L105249	22
L105249	L105249	L105249	17
L105249	L105249	L105249	14
L105249	L105249	L105249	10
L105249	L105249	L105249	9
L105249	L105249	L105249	8
L105249	L105249	L105249	6
L105249	L105249	L105249	6
L105249	L105249	L105249	5
L105249	L105249	L105249	4
L105249	L105249	L105249	4
L105249	L105249	L105249	3
L105249	L105249	L105249	2
L105249	L105249	L105249	2
L105249	L105249	L105249	2
L105249	L105249	L105249	2
L105249	L105249	L105249	1
L105249	L105249	L105249	1
L105249	L105249	L105249	1
L105249	L105249	L105249	1
L105249	L105249	L105249	1
L105252	L105252	L105252	949
L105252	L105252	L105252	451
L105252	L105252	L105252	237
L105252	L105252	L105252	236
L105252	L105252	L105252	235
L105252	L105252	L105252	197
L105252	L105252	L105252	167
L105252	L105252	L105252	135
L105252	L105252	L105252	105
L105252	L105252	L105252	100
L105252	L105252	L105252	93
L105252	L105252	L105252	84
L105252	L105252	L105252	78
L105252	L105252	L105252	66
L105252	L105252	L105252	51
L105252	L105252	L105252	46
L105252	L105252	L105252	45
L105252	L105252	L105252	42
L105252	L105252	L105252	41
L105252	L105252	L105252	33
L105252	L105252	L105252	33
L105252	L105252	L105252	26
L105252	L105252	L105252	26
L105252	L105252	L105252	26
L105252	L105252	L105252	24
L105252	L105252	L105252	23
L105252	L105252	L105252	22
L105252	L105252	L105252	22
L105252	L105252	L105252	19
L105252	L105252	L105252	15
L105252	L105252	L105252	15
L105252	L105252	L105252	13
L105252	L105252	L105252	11
L105252	L105252	L105252	7
L105252	L105252	L105252	6
L105252	L105252	L105252	5
L105252	L105252	L105252	4
L105252	L105252	L105252	4
L105252	L105252	L105252	4
L105252	L105252	L105252	4
L105252	L105252	L105252	3
L105252	L105252	L105252	3
L105252	L105252	L105252	3
L105252	L105252	L105252	3
L105252	L105252	L105252	3
L105252	L105252	L105252	3
L105252	L105252	L105252	2
L105252	L105252	L105252	1
L105252	L105252	L105252	1
L105252	L105252	L105252	1
L105252	L105252	L105252	1
L105252	L105252	L105252	1
L105252	L105252	L105252	1
L105252	L105252	L105252	1
L105252	L105252	L105252	1
L105252	L105252	L105252	1
L105252	L105252	L105252	1
L105254	L105254	L105254	6750
L105254	L105254	L105254	3000
L105254	L105254	L105254	2600
L105254	L105254	L105254	1363
L105254	L105254	L105254	483
L105254	L105254	L105254	400
L105254	L105254	L105254	311
L105254	L105254	L105254	306
L105254	L105254	L105254	231
L105254	L105254	L105254	188
L105254	L105254	L105254	182
L105254	L105254	L105254	176
L105254	L105254	L105254	149
L105254	L105254	L105254	133
L105254	L105254	L105254	107
L105254	L105254	L105254	83
L105254	L105254	L105254	80
L105254	L105254	L105254	79
L105254	L105254	L105254	71
L105254	L105254	L105254	70
L105254	L105254	L105254	62
L105254	L105254	L105254	52
L105254	L105254	L105254	41
L105254	L105254	L105254	34
L105254	L105254	L105254	34
L105254	L105254	L105254	33
L105254	L105254	L105254	29
L105254	L105254	L105254	26
L105254	L105254	L105254	26
L105254	L105254	L105254	26
L105254	L105254	L105254	22
L105254	L105254	L105254	21
L105254	L105254	L105254	15
L105254	L105254	L105254	14
L105254	L105254	L105254	14
L105254	L105254	L105254	14
L105254	L105254	L105254	13
L105254	L105254	L105254	12
L105254	L105254	L105254	11
L105254	L105254	L105254	10
L105254	L105254	L105254	9
L105254	L105254	L105254	9
L105254	L105254	L105254	9
L105254	L105254	L105254	8
L105254	L105254	L105254	8
L105254	L105254	L105254	7
L105254	L105254	L105254	7
L105254	L105254	L105254	5
L105254	L105254	L105254	5
L105254	L105254	L105254	5
L105254	L105254	L105254	3
L105254	L105254	L105254	3
L105254	L105254	L105254	2
L105254	L105254	L105254	2
L105254	L105254	L105254	1
L105254	L105254	L105254	1
L105254	L105254	L105254	1
L105254	L105254	L105254	1
L105254	L105254	L105254	1
L105254	L105254	L105254	1
L105355	L105355	L105355	5000
L105355	L105355	L105355	1114
L105355	L105355	L105355	739
L105355	L105355	L105355	540
L105355	L105355	L105355	368
L105355	L105355	L105355	327
L105355	L105355	L105355	301
L105355	L105355	L105355	288
L105355	L105355	L105355	232
L105355	L105355	L105355	221
L105355	L105355	L105355	215
L105355	L105355	L105355	214
L105355	L105355	L105355	202
L105355	L105355	L105355	196
L105355	L105355	L105355	188
L105355	L105355	L105355	181
L105355	L105355	L105355	178
L105355	L105355	L105355	169
L105355	L105355	L105355	149
L105355	L105355	L105355	142
L105355	L105355	L105355	133
L105355	L105355	L105355	131
L105355	L105355	L105355	114
L105355	L105355	L105355	109
L105355	L105355	L105355	105
L105355	L105355	L105355	102
L105355	L105355	L105355	87
L105355	L105355	L105355	82
L105355	L105355	L105355	76
L105355	L105355	L105355	59
L105355	L105355	L105355	55
L105355	L105355	L105355	52
L105355	L105355	L105355	38
L105355	L105355	L105355	37
L105355	L105355	L105355	35
L105355	L105355	L105355	28
L105355	L105355	L105355	27
L105355	L105355	L105355	25
L105355	L105355	L105355	24
L105355	L105355	L105355	22
L105355	L105355	L105355	21
L105355	L105355	L105355	21
L105355	L105355	L105355	20
L105355	L105355	L105355	18
L105355	L105355	L105355	18
L105355	L105355	L105355	15
L105355	L105355	L105355	11
L105355	L105355	L105355	10
L105355	L105355	L105355	8
L105355	L105355	L105355	6
L105355	L105355	L105355	5
L105355	L105355	L105355	5
L105355	L105355	L105355	5
L105355	L105355	L105355	4
L105355	L105355	L105355	3
L105355	L105355	L105355	3
L105355	L105355	L105355	3
L105355	L105355	L105355	2
L105355	L105355	L105355	2
L105355	L105355	L105355	1
L105355	L105355	L105355	1
L105355	L105355	L105355	1
L105355	L105355	L105355	1
L105355	L105355	L105355	1
L105358	L105358	L105358	2250
L105358	L105358	L105358	687
L105358	L105358	L105358	365
L105358	L105358	L105358	200
L105358	L105358	L105358	191
L105358	L105358	L105358	180
L105358	L105358	L105358	144
L105358	L105358	L105358	136
L105358	L105358	L105358	131
L105358	L105358	L105358	85
L105358	L105358	L105358	80
L105358	L105358	L105358	75
L105358	L105358	L105358	74
L105358	L105358	L105358	71
L105358	L105358	L105358	70
L105358	L105358	L105358	69
L105358	L105358	L105358	65
L105358	L105358	L105358	64
L105358	L105358	L105358	60
L105358	L105358	L105358	59
L105358	L105358	L105358	55
L105358	L105358	L105358	53
L105358	L105358	L105358	47
L105358	L105358	L105358	43
L105358	L105358	L105358	41
L105358	L105358	L105358	35
L105358	L105358	L105358	28
L105358	L105358	L105358	27
L105358	L105358	L105358	21
L105358	L105358	L105358	20
L105358	L105358	L105358	16
L105358	L105358	L105358	15
L105358	L105358	L105358	14
L105358	L105358	L105358	13
L105358	L105358	L105358	11
L105358	L105358	L105358	11
L105358	L105358	L105358	11
L105358	L105358	L105358	10
L105358	L105358	L105358	9
L105358	L105358	L105358	9
L105358	L105358	L105358	8
L105358	L105358	L105358	8
L105358	L105358	L105358	8
L105358	L105358	L105358	7
L105358	L105358	L105358	6
L105358	L105358	L105358	5
L105358	L105358	L105358	5
L105358	L105358	L105358	4
L105358	L105358	L105358	4
L105358	L105358	L105358	4
L105358	L105358	L105358	3
L105358	L105358	L105358	3
L105358	L105358	L105358	3
L105358	L105358	L105358	3
L105358	L105358	L105358	2
L105358	L105358	L105358	1
L105358	L105358	L105358	1
L105358	L105358	L105358	1
L105358	L105358	L105358	1
L105359	L105359	L105359	16767
L105359	L105359	L105359	16465
L105359	L105359	L105359	7681
L105359	L105359	L105359	2376
L105359	L105359	L105359	2228
L105359	L105359	L105359	2142
L105359	L105359	L105359	2021
L105359	L105359	L105359	1631
L105359	L105359	L105359	989
L105359	L105359	L105359	956
L105359	L105359	L105359	731
L105359	L105359	L105359	598
L105359	L105359	L105359	551
L105359	L105359	L105359	550
L105359	L105359	L105359	406
L105359	L105359	L105359	400
L105359	L105359	L105359	361
L105359	L105359	L105359	182
L105359	L105359	L105359	176
L105359	L105359	L105359	143
L105359	L105359	L105359	131
L105359	L105359	L105359	122
L105359	L105359	L105359	116
L105359	L105359	L105359	107
L105359	L105359	L105359	104
L105359	L105359	L105359	102
L105359	L105359	L105359	85
L105359	L105359	L105359	85
L105359	L105359	L105359	83
L105359	L105359	L105359	83
L105359	L105359	L105359	73
L105359	L105359	L105359	73
L105359	L105359	L105359	43
L105359	L105359	L105359	40
L105359	L105359	L105359	40
L105359	L105359	L105359	38
L105359	L105359	L105359	38
L105359	L105359	L105359	37
L105359	L105359	L105359	30
L105359	L105359	L105359	27
L105359	L105359	L105359	27
L105359	L105359	L105359	25
L105359	L105359	L105359	21
L105359	L105359	L105359	20
L105359	L105359	L105359	16
L105359	L105359	L105359	16
L105359	L105359	L105359	14
L105359	L105359	L105359	13
L105359	L105359	L105359	12
L105359	L105359	L105359	10
L105359	L105359	L105359	10
L105359	L105359	L105359	9
L105359	L105359	L105359	9
L105359	L105359	L105359	8
L105359	L105359	L105359	7
L105359	L105359	L105359	7
L105359	L105359	L105359	7
L105359	L105359	L105359	6
L105359	L105359	L105359	5
L105359	L105359	L105359	5
L105359	L105359	L105359	3
L105359	L105359	L105359	3
L105359	L105359	L105359	3
L105359	L105359	L105359	3
L105359	L105359	L105359	3
L105359	L105359	L105359	3
L105359	L105359	L105359	2
L105359	L105359	L105359	2
L105359	L105359	L105359	2
L105359	L105359	L105359	2
L105359	L105359	L105359	2
L105359	L105359	L105359	1
L105359	L105359	L105359	1
L105359	L105359	L105359	1
L105359	L105359	L105359	1
L105359	L105359	L105359	1
L105359	L105359	L105359	1
L105359	L105359	L105359	1
L105360	L105360	L105360	1218
L105360	L105360	L105360	942
L105360	L105360	L105360	849
L105360	L105360	L105360	786
L105360	L105360	L105360	724
L105360	L105360	L105360	393
L105360	L105360	L105360	341
L105360	L105360	L105360	276
L105360	L105360	L105360	244
L105360	L105360	L105360	195
L105360	L105360	L105360	191
L105360	L105360	L105360	142
L105360	L105360	L105360	118
L105360	L105360	L105360	100
L105360	L105360	L105360	100
L105360	L105360	L105360	86
L105360	L105360	L105360	72
L105360	L105360	L105360	52
L105360	L105360	L105360	48
L105360	L105360	L105360	44
L105360	L105360	L105360	42
L105360	L105360	L105360	39
L105360	L105360	L105360	37
L105360	L105360	L105360	36
L105360	L105360	L105360	36
L105360	L105360	L105360	33
L105360	L105360	L105360	29
L105360	L105360	L105360	26
L105360	L105360	L105360	25
L105360	L105360	L105360	24
L105360	L105360	L105360	24
L105360	L105360	L105360	23
L105360	L105360	L105360	23
L105360	L105360	L105360	21
L105360	L105360	L105360	19
L105360	L105360	L105360	17
L105360	L105360	L105360	17
L105360	L105360	L105360	16
L105360	L105360	L105360	15
L105360	L105360	L105360	12
L105360	L105360	L105360	12
L105360	L105360	L105360	12
L105360	L105360	L105360	11
L105360	L105360	L105360	10
L105360	L105360	L105360	8
L105360	L105360	L105360	8
L105360	L105360	L105360	7
L105360	L105360	L105360	6
L105360	L105360	L105360	6
L105360	L105360	L105360	4
L105360	L105360	L105360	3
L105360	L105360	L105360	3
L105360	L105360	L105360	3
L105360	L105360	L105360	3
L105360	L105360	L105360	1
L105360	L105360	L105360	1
L105360	L105360	L105360	1
L105360	L105360	L105360	1
L105360	L105360	L105360	1
L105360	L105360	L105360	1
L105360	L105360	L105360	1
L105360	L105360	L105360	1
L105360	L105360	L105360	1
L105362	L105362	L105362	915
L105362	L105362	L105362	538
L105362	L105362	L105362	429
L105362	L105362	L105362	366
L105362	L105362	L105362	331
L105362	L105362	L105362	203
L105362	L105362	L105362	191
L105362	L105362	L105362	163
L105362	L105362	L105362	143
L105362	L105362	L105362	135
L105362	L105362	L105362	103
L105362	L105362	L105362	77
L105362	L105362	L105362	76
L105362	L105362	L105362	65
L105362	L105362	L105362	55
L105362	L105362	L105362	55
L105362	L105362	L105362	52
L105362	L105362	L105362	39
L105362	L105362	L105362	36
L105362	L105362	L105362	33
L105362	L105362	L105362	32
L105362	L105362	L105362	31
L105362	L105362	L105362	13
L105362	L105362	L105362	9
L105362	L105362	L105362	9
L105362	L105362	L105362	8
L105362	L105362	L105362	8
L105362	L105362	L105362	4
L105362	L105362	L105362	4
L105362	L105362	L105362	3
L105362	L105362	L105362	3
L105362	L105362	L105362	1
L105362	L105362	L105362	1
L105362	L105362	L105362	1
L105546	L105546	L105546	185
L105546	L105546	L105546	64
L105546	L105546	L105546	62
L105546	L105546	L105546	40
L105546	L105546	L105546	30
L105546	L105546	L105546	20
L105546	L105546	L105546	15
L105546	L105546	L105546	9
L105546	L105546	L105546	3
L105546	L105546	L105546	2
L105546	L105546	L105546	2
L105546	L105546	L105546	2
L105546	L105546	L105546	1
L105546	L105546	L105546	1
L105546	L105546	L105546	1
L105548	L105548	L105548	210
L105548	L105548	L105548	200
L105548	L105548	L105548	56
L105548	L105548	L105548	37
L105548	L105548	L105548	25
L105548	L105548	L105548	24
L105548	L105548	L105548	24
L105548	L105548	L105548	20
L105548	L105548	L105548	12
L105548	L105548	L105548	12
L105548	L105548	L105548	8
L105548	L105548	L105548	2
L105548	L105548	L105548	2
L105548	L105548	L105548	2
L105548	L105548	L105548	2
L105548	L105548	L105548	1
L105548	L105548	L105548	1
L105548	L105548	L105548	1
L105548	L105548	L105548	1
L105548	L105548	L105548	1
L105811	L105811	L105811	10725
L105811	L105811	L105811	4000
L105811	L105811	L105811	1167
L105811	L105811	L105811	594
L105811	L105811	L105811	361
L105811	L105811	L105811	334
L105811	L105811	L105811	279
L105811	L105811	L105811	267
L105811	L105811	L105811	236
L105811	L105811	L105811	216
L105811	L105811	L105811	185
L105811	L105811	L105811	171
L105811	L105811	L105811	171
L105811	L105811	L105811	148
L105811	L105811	L105811	138
L105811	L105811	L105811	101
L105811	L105811	L105811	78
L105811	L105811	L105811	59
L105811	L105811	L105811	50
L105811	L105811	L105811	40
L105811	L105811	L105811	40
L105811	L105811	L105811	36
L105811	L105811	L105811	33
L105811	L105811	L105811	25
L105811	L105811	L105811	22
L105811	L105811	L105811	20
L105811	L105811	L105811	20
L105811	L105811	L105811	17
L105811	L105811	L105811	16
L105811	L105811	L105811	15
L105811	L105811	L105811	13
L105811	L105811	L105811	12
L105811	L105811	L105811	12
L105811	L105811	L105811	12
L105811	L105811	L105811	11
L105811	L105811	L105811	7
L105811	L105811	L105811	7
L105811	L105811	L105811	6
L105811	L105811	L105811	6
L105811	L105811	L105811	5
L105811	L105811	L105811	4
L105811	L105811	L105811	3
L105811	L105811	L105811	3
L105811	L105811	L105811	2
L105811	L105811	L105811	2
L105811	L105811	L105811	1
L105811	L105811	L105811	1
L105811	L105811	L105811	1
L105811	L105811	L105811	1
L105811	L105811	L105811	1
L105811	L105811	L105811	1
L105816	L105816	L105816	421
L105816	L105816	L105816	299
L105816	L105816	L105816	209
L105816	L105816	L105816	162
L105816	L105816	L105816	161
L105816	L105816	L105816	151
L105816	L105816	L105816	70
L105816	L105816	L105816	48
L105816	L105816	L105816	48
L105816	L105816	L105816	23
L105816	L105816	L105816	22
L105816	L105816	L105816	20
L105816	L105816	L105816	18
L105816	L105816	L105816	18
L105816	L105816	L105816	11
L105816	L105816	L105816	9
L105816	L105816	L105816	5
L105816	L105816	L105816	4
L105816	L105816	L105816	4
L105816	L105816	L105816	3
L105816	L105816	L105816	3
L105816	L105816	L105816	3
L105816	L105816	L105816	2
L105816	L105816	L105816	2
L105816	L105816	L105816	2
L105816	L105816	L105816	1
L105816	L105816	L105816	1
L105816	L105816	L105816	1
L105819	L105819	L105819	1032
L105819	L105819	L105819	882
L105819	L105819	L105819	427
L105819	L105819	L105819	272
L105819	L105819	L105819	258
L105819	L105819	L105819	197
L105819	L105819	L105819	160
L105819	L105819	L105819	139
L105819	L105819	L105819	132
L105819	L105819	L105819	112
L105819	L105819	L105819	92
L105819	L105819	L105819	83
L105819	L105819	L105819	82
L105819	L105819	L105819	73
L105819	L105819	L105819	67
L105819	L105819	L105819	60
L105819	L105819	L105819	57
L105819	L105819	L105819	54
L105819	L105819	L105819	45
L105819	L105819	L105819	40
L105819	L105819	L105819	32
L105819	L105819	L105819	32
L105819	L105819	L105819	30
L105819	L105819	L105819	27
L105819	L105819	L105819	16
L105819	L105819	L105819	13
L105819	L105819	L105819	10
L105819	L105819	L105819	10
L105819	L105819	L105819	9
L105819	L105819	L105819	8
L105819	L105819	L105819	6
L105819	L105819	L105819	6
L105819	L105819	L105819	6
L105819	L105819	L105819	5
L105819	L105819	L105819	5
L105819	L105819	L105819	4
L105819	L105819	L105819	3
L105819	L105819	L105819	1
L105819	L105819	L105819	1
L105819	L105819	L105819	1
L105819	L105819	L105819	1
L105819	L105819	L105819	1
L105820	L105820	L105820	559
L105820	L105820	L105820	243
L105820	L105820	L105820	230
L105820	L105820	L105820	129
L105820	L105820	L105820	115
L105820	L105820	L105820	63
L105820	L105820	L105820	62
L105820	L105820	L105820	59
L105820	L105820	L105820	47
L105820	L105820	L105820	45
L105820	L105820	L105820	39
L105820	L105820	L105820	36
L105820	L105820	L105820	33
L105820	L105820	L105820	32
L105820	L105820	L105820	28
L105820	L105820	L105820	27
L105820	L105820	L105820	26
L105820	L105820	L105820	26
L105820	L105820	L105820	24
L105820	L105820	L105820	22
L105820	L105820	L105820	19
L105820	L105820	L105820	17
L105820	L105820	L105820	13
L105820	L105820	L105820	12
L105820	L105820	L105820	8
L105820	L105820	L105820	7
L105820	L105820	L105820	6
L105820	L105820	L105820	6
L105820	L105820	L105820	6
L105820	L105820	L105820	4
L105820	L105820	L105820	4
L105820	L105820	L105820	4
L105820	L105820	L105820	3
L105820	L105820	L105820	3
L105820	L105820	L105820	2
L105820	L105820	L105820	1
L105820	L105820	L105820	1
L105820	L105820	L105820	1
L105822	L105822	L105822	215
L105822	L105822	L105822	80
L105822	L105822	L105822	29
L105822	L105822	L105822	12
L105822	L105822	L105822	8
L105822	L105822	L105822	7
L105822	L105822	L105822	6
L105822	L105822	L105822	6
L105822	L105822	L105822	6
L105822	L105822	L105822	5
L105822	L105822	L105822	3
L105822	L105822	L105822	3
L105822	L105822	L105822	2
L105822	L105822	L105822	2
L105822	L105822	L105822	2
L105822	L105822	L105822	1
L105822	L105822	L105822	1
L105824	L105824	L105824	45170
L105824	L105824	L105824	2995
L105824	L105824	L105824	852
L105824	L105824	L105824	730
L105824	L105824	L105824	542
L105824	L105824	L105824	413
L105824	L105824	L105824	240
L105824	L105824	L105824	234
L105824	L105824	L105824	204
L105824	L105824	L105824	200
L105824	L105824	L105824	145
L105824	L105824	L105824	143
L105824	L105824	L105824	130
L105824	L105824	L105824	116
L105824	L105824	L105824	99
L105824	L105824	L105824	88
L105824	L105824	L105824	85
L105824	L105824	L105824	80
L105824	L105824	L105824	53
L105824	L105824	L105824	48
L105824	L105824	L105824	30
L105824	L105824	L105824	18
L105824	L105824	L105824	18
L105824	L105824	L105824	17
L105824	L105824	L105824	17
L105824	L105824	L105824	14
L105824	L105824	L105824	11
L105824	L105824	L105824	11
L105824	L105824	L105824	11
L105824	L105824	L105824	10
L105824	L105824	L105824	7
L105824	L105824	L105824	5
L105824	L105824	L105824	4
L105824	L105824	L105824	4
L105824	L105824	L105824	3
L105824	L105824	L105824	3
L105824	L105824	L105824	3
L105824	L105824	L105824	3
L105824	L105824	L105824	3
L105824	L105824	L105824	3
L105824	L105824	L105824	2
L105824	L105824	L105824	2
L105824	L105824	L105824	2
L105824	L105824	L105824	2
L105824	L105824	L105824	2
L105824	L105824	L105824	2
L105824	L105824	L105824	1
L105824	L105824	L105824	1
L105824	L105824	L105824	1
L105824	L105824	L105824	1
L105824	L105824	L105824	1
L105824	L105824	L105824	1
L105824	L105824	L105824	1
L105825	L105825	L105825	1080
L105825	L105825	L105825	708
L105825	L105825	L105825	433
L105825	L105825	L105825	252
L105825	L105825	L105825	240
L105825	L105825	L105825	181
L105825	L105825	L105825	112
L105825	L105825	L105825	92
L105825	L105825	L105825	70
L105825	L105825	L105825	69
L105825	L105825	L105825	50
L105825	L105825	L105825	48
L105825	L105825	L105825	38
L105825	L105825	L105825	26
L105825	L105825	L105825	22
L105825	L105825	L105825	20
L105825	L105825	L105825	19
L105825	L105825	L105825	18
L105825	L105825	L105825	17
L105825	L105825	L105825	14
L105825	L105825	L105825	14
L105825	L105825	L105825	9
L105825	L105825	L105825	6
L105825	L105825	L105825	6
L105825	L105825	L105825	5
L105825	L105825	L105825	4
L105825	L105825	L105825	3
L105825	L105825	L105825	2
L105825	L105825	L105825	2
L105825	L105825	L105825	2
L105825	L105825	L105825	1
L105825	L105825	L105825	1
L105825	L105825	L105825	1
L105825	L105825	L105825	1
L105825	L105825	L105825	1
L105825	L105825	L105825	1
L105826	L105826	L105826	2543
L105826	L105826	L105826	1296
L105826	L105826	L105826	703
L105826	L105826	L105826	430
L105826	L105826	L105826	418
L105826	L105826	L105826	226
L105826	L105826	L105826	203
L105826	L105826	L105826	152
L105826	L105826	L105826	124
L105826	L105826	L105826	96
L105826	L105826	L105826	46
L105826	L105826	L105826	43
L105826	L105826	L105826	38
L105826	L105826	L105826	29
L105826	L105826	L105826	27
L105826	L105826	L105826	26
L105826	L105826	L105826	16
L105826	L105826	L105826	14
L105826	L105826	L105826	7
L105826	L105826	L105826	7
L105826	L105826	L105826	6
L105826	L105826	L105826	5
L105826	L105826	L105826	5
L105826	L105826	L105826	4
L105826	L105826	L105826	4
L105826	L105826	L105826	4
L105826	L105826	L105826	3
L105826	L105826	L105826	2
L105826	L105826	L105826	1
L105826	L105826	L105826	1
L105828	L105828	L105828	178
L105828	L105828	L105828	116
L105828	L105828	L105828	91
L105828	L105828	L105828	83
L105828	L105828	L105828	66
L105828	L105828	L105828	60
L105828	L105828	L105828	48
L105828	L105828	L105828	27
L105828	L105828	L105828	12
L105828	L105828	L105828	9
L105828	L105828	L105828	7
L105828	L105828	L105828	7
L105828	L105828	L105828	6
L105828	L105828	L105828	2
L105828	L105828	L105828	1
L105828	L105828	L105828	1
L105828	L105828	L105828	1
L105828	L105828	L105828	1
L105828	L105828	L105828	1
L105834	L105834	L105834	1908
L105834	L105834	L105834	1172
L105834	L105834	L105834	1130
L105834	L105834	L105834	1068
L105834	L105834	L105834	988
L105834	L105834	L105834	729
L105834	L105834	L105834	305
L105834	L105834	L105834	287
L105834	L105834	L105834	285
L105834	L105834	L105834	237
L105834	L105834	L105834	225
L105834	L105834	L105834	188
L105834	L105834	L105834	177
L105834	L105834	L105834	123
L105834	L105834	L105834	115
L105834	L105834	L105834	114
L105834	L105834	L105834	91
L105834	L105834	L105834	84
L105834	L105834	L105834	80
L105834	L105834	L105834	67
L105834	L105834	L105834	62
L105834	L105834	L105834	61
L105834	L105834	L105834	53
L105834	L105834	L105834	47
L105834	L105834	L105834	36
L105834	L105834	L105834	23
L105834	L105834	L105834	22
L105834	L105834	L105834	21
L105834	L105834	L105834	11
L105834	L105834	L105834	6
L105834	L105834	L105834	6
L105834	L105834	L105834	6
L105834	L105834	L105834	5
L105834	L105834	L105834	5
L105834	L105834	L105834	3
L105834	L105834	L105834	3
L105834	L105834	L105834	3
L105834	L105834	L105834	2
L105834	L105834	L105834	2
L105834	L105834	L105834	2
L105834	L105834	L105834	2
L105834	L105834	L105834	2
L105834	L105834	L105834	1
L105834	L105834	L105834	1
L105834	L105834	L105834	1
L105834	L105834	L105834	1
L105834	L105834	L105834	1
L105834	L105834	L105834	1
L106491	L106491	L106491	190
L106491	L106491	L106491	112
L106491	L106491	L106491	50
L106491	L106491	L106491	35
L106491	L106491	L106491	23
L106491	L106491	L106491	22
L106491	L106491	L106491	11
L106491	L106491	L106491	11
L106491	L106491	L106491	9
L106491	L106491	L106491	7
L106491	L106491	L106491	7
L106491	L106491	L106491	5
L106491	L106491	L106491	4
L106491	L106491	L106491	2
L106491	L106491	L106491	2
L106491	L106491	L106491	1
L106568	L106568	L106568	1800
L106568	L106568	L106568	71
L106568	L106568	L106568	63
L106568	L106568	L106568	37
L106568	L106568	L106568	9
L106568	L106568	L106568	8
L106568	L106568	L106568	8
L106568	L106568	L106568	7
L106568	L106568	L106568	7
L106568	L106568	L106568	6
L106568	L106568	L106568	4
L106568	L106568	L106568	4
L106568	L106568	L106568	2
L106568	L106568	L106568	2
L106568	L106568	L106568	1
L106704	L106704	L106704	1286
L106704	L106704	L106704	530
L106704	L106704	L106704	315
L106704	L106704	L106704	309
L106704	L106704	L106704	303
L106704	L106704	L106704	263
L106704	L106704	L106704	174
L106704	L106704	L106704	125
L106704	L106704	L106704	125
L106704	L106704	L106704	98
L106704	L106704	L106704	50
L106704	L106704	L106704	46
L106704	L106704	L106704	23
L106704	L106704	L106704	17
L106704	L106704	L106704	12
L106704	L106704	L106704	11
L106704	L106704	L106704	11
L106704	L106704	L106704	10
L106704	L106704	L106704	5
L106704	L106704	L106704	5
L106704	L106704	L106704	4
L106704	L106704	L106704	2
L106704	L106704	L106704	1
L106704	L106704	L106704	1
L106770	L106770	L106770	714
L106770	L106770	L106770	269
L106770	L106770	L106770	168
L106770	L106770	L106770	127
L106770	L106770	L106770	124
L106770	L106770	L106770	118
L106770	L106770	L106770	111
L106770	L106770	L106770	102
L106770	L106770	L106770	89
L106770	L106770	L106770	74
L106770	L106770	L106770	69
L106770	L106770	L106770	49
L106770	L106770	L106770	48
L106770	L106770	L106770	47
L106770	L106770	L106770	46
L106770	L106770	L106770	43
L106770	L106770	L106770	34
L106770	L106770	L106770	32
L106770	L106770	L106770	32
L106770	L106770	L106770	28
L106770	L106770	L106770	24
L106770	L106770	L106770	23
L106770	L106770	L106770	22
L106770	L106770	L106770	15
L106770	L106770	L106770	15
L106770	L106770	L106770	15
L106770	L106770	L106770	14
L106770	L106770	L106770	11
L106770	L106770	L106770	10
L106770	L106770	L106770	10
L106770	L106770	L106770	8
L106770	L106770	L106770	7
L106770	L106770	L106770	7
L106770	L106770	L106770	6
L106770	L106770	L106770	5
L106770	L106770	L106770	5
L106770	L106770	L106770	5
L106770	L106770	L106770	3
L106770	L106770	L106770	3
L106770	L106770	L106770	3
L106770	L106770	L106770	2
L106770	L106770	L106770	2
L106770	L106770	L106770	2
L106770	L106770	L106770	1
L106770	L106770	L106770	1
L106770	L106770	L106770	1
L106770	L106770	L106770	1
L106770	L106770	L106770	1
L106770	L106770	L106770	1
L106770	L106770	L106770	1
L106770	L106770	L106770	1
L106770	L106770	L106770	1
L106770	L106770	L106770	1
L106771	L106771	L106771	2643
L106771	L106771	L106771	1492
L106771	L106771	L106771	821
L106771	L106771	L106771	547
L106771	L106771	L106771	497
L106771	L106771	L106771	478
L106771	L106771	L106771	476
L106771	L106771	L106771	297
L106771	L106771	L106771	201
L106771	L106771	L106771	169
L106771	L106771	L106771	162
L106771	L106771	L106771	161
L106771	L106771	L106771	133
L106771	L106771	L106771	81
L106771	L106771	L106771	72
L106771	L106771	L106771	72
L106771	L106771	L106771	63
L106771	L106771	L106771	62
L106771	L106771	L106771	46
L106771	L106771	L106771	31
L106771	L106771	L106771	28
L106771	L106771	L106771	26
L106771	L106771	L106771	25
L106771	L106771	L106771	21
L106771	L106771	L106771	20
L106771	L106771	L106771	14
L106771	L106771	L106771	13
L106771	L106771	L106771	13
L106771	L106771	L106771	13
L106771	L106771	L106771	12
L106771	L106771	L106771	10
L106771	L106771	L106771	9
L106771	L106771	L106771	6
L106771	L106771	L106771	6
L106771	L106771	L106771	5
L106771	L106771	L106771	5
L106771	L106771	L106771	3
L106771	L106771	L106771	3
L106771	L106771	L106771	2
L106771	L106771	L106771	2
L106771	L106771	L106771	1
L106771	L106771	L106771	1
L106771	L106771	L106771	1
L106771	L106771	L106771	1
L106771	L106771	L106771	1
L106879	L106879	L106879	332
L106879	L106879	L106879	286
L106879	L106879	L106879	82
L106879	L106879	L106879	75
L106879	L106879	L106879	60
L106879	L106879	L106879	46
L106879	L106879	L106879	43
L106879	L106879	L106879	40
L106879	L106879	L106879	33
L106879	L106879	L106879	27
L106879	L106879	L106879	25
L106879	L106879	L106879	19
L106879	L106879	L106879	19
L106879	L106879	L106879	17
L106879	L106879	L106879	13
L106879	L106879	L106879	10
L106879	L106879	L106879	8
L106879	L106879	L106879	7
L106879	L106879	L106879	6
L106879	L106879	L106879	5
L106879	L106879	L106879	5
L106879	L106879	L106879	5
L106879	L106879	L106879	4
L106879	L106879	L106879	4
L106879	L106879	L106879	4
L106879	L106879	L106879	2
L106879	L106879	L106879	2
L106879	L106879	L106879	1
L106879	L106879	L106879	1
L106879	L106879	L106879	1
L106879	L106879	L106879	1
L106879	L106879	L106879	1
L106997	L106997	L106997	663
L106997	L106997	L106997	586
L106997	L106997	L106997	497
L106997	L106997	L106997	372
L106997	L106997	L106997	310
L106997	L106997	L106997	297
L106997	L106997	L106997	143
L106997	L106997	L106997	135
L106997	L106997	L106997	119
L106997	L106997	L106997	105
L106997	L106997	L106997	88
L106997	L106997	L106997	79
L106997	L106997	L106997	65
L106997	L106997	L106997	54
L106997	L106997	L106997	54
L106997	L106997	L106997	36
L106997	L106997	L106997	36
L106997	L106997	L106997	33
L106997	L106997	L106997	32
L106997	L106997	L106997	28
L106997	L106997	L106997	23
L106997	L106997	L106997	20
L106997	L106997	L106997	18
L106997	L106997	L106997	16
L106997	L106997	L106997	9
L106997	L106997	L106997	8
L106997	L106997	L106997	7
L106997	L106997	L106997	5
L106997	L106997	L106997	5
L106997	L106997	L106997	4
L106997	L106997	L106997	4
L106997	L106997	L106997	3
L106997	L106997	L106997	3
L106997	L106997	L106997	2
L106997	L106997	L106997	2
L106997	L106997	L106997	2
L106997	L106997	L106997	1
L106997	L106997	L106997	1
L106997	L106997	L106997	1
L107079	L107079	L107079	7663
L107079	L107079	L107079	2217
L107079	L107079	L107079	1621
L107079	L107079	L107079	724
L107079	L107079	L107079	422
L107079	L107079	L107079	353
L107079	L107079	L107079	332
L107079	L107079	L107079	286
L107079	L107079	L107079	185
L107079	L107079	L107079	151
L107079	L107079	L107079	133
L107079	L107079	L107079	83
L107079	L107079	L107079	80
L107079	L107079	L107079	68
L107079	L107079	L107079	55
L107079	L107079	L107079	51
L107079	L107079	L107079	51
L107079	L107079	L107079	35
L107079	L107079	L107079	34
L107079	L107079	L107079	33
L107079	L107079	L107079	32
L107079	L107079	L107079	31
L107079	L107079	L107079	30
L107079	L107079	L107079	20
L107079	L107079	L107079	18
L107079	L107079	L107079	13
L107079	L107079	L107079	13
L107079	L107079	L107079	11
L107079	L107079	L107079	5
L107079	L107079	L107079	5
L107079	L107079	L107079	4
L107079	L107079	L107079	4
L107079	L107079	L107079	4
L107079	L107079	L107079	4
L107079	L107079	L107079	4
L107079	L107079	L107079	4
L107079	L107079	L107079	3
L107079	L107079	L107079	2
L107079	L107079	L107079	1
L107079	L107079	L107079	1
L107079	L107079	L107079	1
L107079	L107079	L107079	1
L107079	L107079	L107079	1
L107079	L107079	L107079	1
L107079	L107079	L107079	1
L107079	L107079	L107079	1
L107147	L107147	L107147	92
L107147	L107147	L107147	69
L107147	L107147	L107147	52
L107147	L107147	L107147	42
L107147	L107147	L107147	26
L107147	L107147	L107147	18
L107147	L107147	L107147	17
L107147	L107147	L107147	13
L107147	L107147	L107147	12
L107147	L107147	L107147	11
L107147	L107147	L107147	10
L107147	L107147	L107147	8
L107147	L107147	L107147	8
L107147	L107147	L107147	7
L107147	L107147	L107147	5
L107147	L107147	L107147	5
L107147	L107147	L107147	4
L107147	L107147	L107147	4
L107147	L107147	L107147	3
L107147	L107147	L107147	2
L107147	L107147	L107147	2
L107147	L107147	L107147	1
L107147	L107147	L107147	1
L107148	L107148	L107148	292
L107148	L107148	L107148	178
L107148	L107148	L107148	75
L107148	L107148	L107148	60
L107148	L107148	L107148	50
L107148	L107148	L107148	45
L107148	L107148	L107148	28
L107148	L107148	L107148	26
L107148	L107148	L107148	20
L107148	L107148	L107148	17
L107148	L107148	L107148	13
L107148	L107148	L107148	11
L107148	L107148	L107148	9
L107148	L107148	L107148	9
L107148	L107148	L107148	8
L107148	L107148	L107148	5
L107148	L107148	L107148	5
L107148	L107148	L107148	4
L107148	L107148	L107148	2
L107148	L107148	L107148	2
L107148	L107148	L107148	1
L107148	L107148	L107148	1
L107181	L107181	L107181	11878
L107181	L107181	L107181	7896
L107181	L107181	L107181	1109
L107181	L107181	L107181	893
L107181	L107181	L107181	450
L107181	L107181	L107181	422
L107181	L107181	L107181	377
L107181	L107181	L107181	341
L107181	L107181	L107181	315
L107181	L107181	L107181	303
L107181	L107181	L107181	219
L107181	L107181	L107181	188
L107181	L107181	L107181	175
L107181	L107181	L107181	159
L107181	L107181	L107181	158
L107181	L107181	L107181	154
L107181	L107181	L107181	132
L107181	L107181	L107181	127
L107181	L107181	L107181	126
L107181	L107181	L107181	126
L107181	L107181	L107181	120
L107181	L107181	L107181	119
L107181	L107181	L107181	97
L107181	L107181	L107181	80
L107181	L107181	L107181	69
L107181	L107181	L107181	58
L107181	L107181	L107181	54
L107181	L107181	L107181	46
L107181	L107181	L107181	44
L107181	L107181	L107181	43
L107181	L107181	L107181	31
L107181	L107181	L107181	24
L107181	L107181	L107181	17
L107181	L107181	L107181	15
L107181	L107181	L107181	14
L107181	L107181	L107181	10
L107181	L107181	L107181	9
L107181	L107181	L107181	7
L107181	L107181	L107181	6
L107181	L107181	L107181	5
L107181	L107181	L107181	5
L107181	L107181	L107181	5
L107181	L107181	L107181	5
L107181	L107181	L107181	3
L107181	L107181	L107181	2
L107181	L107181	L107181	2
L107181	L107181	L107181	1
L107181	L107181	L107181	1
L107181	L107181	L107181	1
L107181	L107181	L107181	1
L107181	L107181	L107181	1
L107181	L107181	L107181	1
L107476	L107476	L107476	380
L107476	L107476	L107476	135
L107476	L107476	L107476	126
L107476	L107476	L107476	81
L107476	L107476	L107476	35
L107476	L107476	L107476	35
L107476	L107476	L107476	25
L107476	L107476	L107476	19
L107476	L107476	L107476	17
L107476	L107476	L107476	17
L107476	L107476	L107476	15
L107476	L107476	L107476	13
L107476	L107476	L107476	12
L107476	L107476	L107476	12
L107476	L107476	L107476	6
L107476	L107476	L107476	5
L107476	L107476	L107476	5
L107476	L107476	L107476	5
L107476	L107476	L107476	4
L107476	L107476	L107476	4
L107476	L107476	L107476	3
L107476	L107476	L107476	1
L107476	L107476	L107476	1
L107476	L107476	L107476	1
L107476	L107476	L107476	1
L107707	L107707	L107707	749
L107707	L107707	L107707	344
L107707	L107707	L107707	77
L107707	L107707	L107707	69
L107707	L107707	L107707	40
L107707	L107707	L107707	34
L107707	L107707	L107707	25
L107707	L107707	L107707	20
L107707	L107707	L107707	17
L107707	L107707	L107707	13
L107707	L107707	L107707	11
L107707	L107707	L107707	10
L107707	L107707	L107707	7
L107707	L107707	L107707	5
L107707	L107707	L107707	5
L107707	L107707	L107707	3
L107707	L107707	L107707	3
L107707	L107707	L107707	2
L107707	L107707	L107707	2
L107707	L107707	L107707	2
L107707	L107707	L107707	1
L107707	L107707	L107707	1
L107707	L107707	L107707	1
L12257	L12257	L12257	1980
L12257	L12257	L12257	1964
L12257	L12257	L12257	822
L12257	L12257	L12257	595
L12257	L12257	L12257	452
L12257	L12257	L12257	437
L12257	L12257	L12257	330
L12257	L12257	L12257	321
L12257	L12257	L12257	238
L12257	L12257	L12257	188
L12257	L12257	L12257	187
L12257	L12257	L12257	163
L12257	L12257	L12257	105
L12257	L12257	L12257	105
L12257	L12257	L12257	71
L12257	L12257	L12257	68
L12257	L12257	L12257	62
L12257	L12257	L12257	43
L12257	L12257	L12257	38
L12257	L12257	L12257	33
L12257	L12257	L12257	22
L12257	L12257	L12257	12
L12257	L12257	L12257	11
L12257	L12257	L12257	10
L12257	L12257	L12257	8
L12257	L12257	L12257	6
L12257	L12257	L12257	5
L12257	L12257	L12257	5
L12257	L12257	L12257	4
L12257	L12257	L12257	4
L12257	L12257	L12257	3
L12257	L12257	L12257	3
L12257	L12257	L12257	2
L12257	L12257	L12257	1
L12257	L12257	L12257	1
L12257	L12257	L12257	1
L12257	L12257	L12257	1
L12257	L12257	L12257	1
L12257	L12257	L12257	1
L12257	L12257	L12257	1
L12257	L12257	L12257	1
L12258	L12258	L12258	2021
L12258	L12258	L12258	703
L12258	L12258	L12258	525
L12258	L12258	L12258	414
L12258	L12258	L12258	336
L12258	L12258	L12258	245
L12258	L12258	L12258	243
L12258	L12258	L12258	225
L12258	L12258	L12258	207
L12258	L12258	L12258	198
L12258	L12258	L12258	195
L12258	L12258	L12258	156
L12258	L12258	L12258	113
L12258	L12258	L12258	69
L12258	L12258	L12258	42
L12258	L12258	L12258	25
L12258	L12258	L12258	24
L12258	L12258	L12258	19
L12258	L12258	L12258	16
L12258	L12258	L12258	14
L12258	L12258	L12258	14
L12258	L12258	L12258	9
L12258	L12258	L12258	7
L12258	L12258	L12258	4
L12258	L12258	L12258	3
L12258	L12258	L12258	3
L12258	L12258	L12258	2
L12258	L12258	L12258	2
L12258	L12258	L12258	2
L12258	L12258	L12258	1
L12262	L12262	L12262	4649
L12262	L12262	L12262	590
L12262	L12262	L12262	566
L12262	L12262	L12262	455
L12262	L12262	L12262	453
L12262	L12262	L12262	308
L12262	L12262	L12262	252
L12262	L12262	L12262	247
L12262	L12262	L12262	220
L12262	L12262	L12262	194
L12262	L12262	L12262	170
L12262	L12262	L12262	150
L12262	L12262	L12262	147
L12262	L12262	L12262	129
L12262	L12262	L12262	118
L12262	L12262	L12262	105
L12262	L12262	L12262	99
L12262	L12262	L12262	95
L12262	L12262	L12262	82
L12262	L12262	L12262	82
L12262	L12262	L12262	71
L12262	L12262	L12262	70
L12262	L12262	L12262	64
L12262	L12262	L12262	62
L12262	L12262	L12262	60
L12262	L12262	L12262	47
L12262	L12262	L12262	41
L12262	L12262	L12262	40
L12262	L12262	L12262	37
L12262	L12262	L12262	35
L12262	L12262	L12262	29
L12262	L12262	L12262	26
L12262	L12262	L12262	25
L12262	L12262	L12262	22
L12262	L12262	L12262	22
L12262	L12262	L12262	15
L12262	L12262	L12262	12
L12262	L12262	L12262	9
L12262	L12262	L12262	8
L12262	L12262	L12262	2
L12262	L12262	L12262	2
L12262	L12262	L12262	1
L12262	L12262	L12262	1
L12262	L12262	L12262	1
L12262	L12262	L12262	1
L12262	L12262	L12262	1
L12265	L12265	L12265	56022
L12265	L12265	L12265	6684
L12265	L12265	L12265	1448
L12265	L12265	L12265	1250
L12265	L12265	L12265	1080
L12265	L12265	L12265	730
L12265	L12265	L12265	446
L12265	L12265	L12265	363
L12265	L12265	L12265	261
L12265	L12265	L12265	214
L12265	L12265	L12265	213
L12265	L12265	L12265	146
L12265	L12265	L12265	75
L12265	L12265	L12265	63
L12265	L12265	L12265	57
L12265	L12265	L12265	40
L12265	L12265	L12265	37
L12265	L12265	L12265	31
L12265	L12265	L12265	28
L12265	L12265	L12265	22
L12265	L12265	L12265	14
L12265	L12265	L12265	13
L12265	L12265	L12265	12
L12265	L12265	L12265	10
L12265	L12265	L12265	9
L12265	L12265	L12265	9
L12265	L12265	L12265	9
L12265	L12265	L12265	8
L12265	L12265	L12265	7
L12265	L12265	L12265	6
L12265	L12265	L12265	5
L12265	L12265	L12265	5
L12265	L12265	L12265	4
L12265	L12265	L12265	4
L12265	L12265	L12265	4
L12265	L12265	L12265	2
L12265	L12265	L12265	2
L12265	L12265	L12265	2
L12265	L12265	L12265	2
L12265	L12265	L12265	1
L12265	L12265	L12265	1
L12268	L12268	L12268	2516
L12268	L12268	L12268	796
L12268	L12268	L12268	788
L12268	L12268	L12268	420
L12268	L12268	L12268	362
L12268	L12268	L12268	340
L12268	L12268	L12268	335
L12268	L12268	L12268	308
L12268	L12268	L12268	280
L12268	L12268	L12268	263
L12268	L12268	L12268	234
L12268	L12268	L12268	164
L12268	L12268	L12268	156
L12268	L12268	L12268	150
L12268	L12268	L12268	114
L12268	L12268	L12268	107
L12268	L12268	L12268	102
L12268	L12268	L12268	91
L12268	L12268	L12268	84
L12268	L12268	L12268	77
L12268	L12268	L12268	60
L12268	L12268	L12268	44
L12268	L12268	L12268	41
L12268	L12268	L12268	21
L12268	L12268	L12268	17
L12268	L12268	L12268	16
L12268	L12268	L12268	13
L12268	L12268	L12268	6
L12268	L12268	L12268	5
L12268	L12268	L12268	5
L12268	L12268	L12268	5
L12268	L12268	L12268	5
L12268	L12268	L12268	5
L12268	L12268	L12268	4
L12268	L12268	L12268	4
L12268	L12268	L12268	3
L12268	L12268	L12268	3
L12268	L12268	L12268	2
L12268	L12268	L12268	2
L12268	L12268	L12268	2
L12268	L12268	L12268	1
L12268	L12268	L12268	1
L12269	L12269	L12269	47
L12269	L12269	L12269	42
L12269	L12269	L12269	38
L12269	L12269	L12269	37
L12269	L12269	L12269	31
L12269	L12269	L12269	29
L12269	L12269	L12269	13
L12269	L12269	L12269	13
L12269	L12269	L12269	8
L12269	L12269	L12269	6
L12269	L12269	L12269	3
L12269	L12269	L12269	3
L12269	L12269	L12269	3
L12269	L12269	L12269	3
L12269	L12269	L12269	2
L12269	L12269	L12269	1
L12269	L12269	L12269	1
L12269	L12269	L12269	1
L12270	L12270	L12270	6578
L12270	L12270	L12270	1808
L12270	L12270	L12270	1371
L12270	L12270	L12270	1346
L12270	L12270	L12270	880
L12270	L12270	L12270	861
L12270	L12270	L12270	832
L12270	L12270	L12270	674
L12270	L12270	L12270	628
L12270	L12270	L12270	345
L12270	L12270	L12270	334
L12270	L12270	L12270	281
L12270	L12270	L12270	267
L12270	L12270	L12270	219
L12270	L12270	L12270	195
L12270	L12270	L12270	182
L12270	L12270	L12270	166
L12270	L12270	L12270	141
L12270	L12270	L12270	107
L12270	L12270	L12270	80
L12270	L12270	L12270	67
L12270	L12270	L12270	64
L12270	L12270	L12270	56
L12270	L12270	L12270	39
L12270	L12270	L12270	34
L12270	L12270	L12270	28
L12270	L12270	L12270	27
L12270	L12270	L12270	14
L12270	L12270	L12270	12
L12270	L12270	L12270	11
L12270	L12270	L12270	9
L12270	L12270	L12270	8
L12270	L12270	L12270	8
L12270	L12270	L12270	8
L12270	L12270	L12270	7
L12270	L12270	L12270	6
L12270	L12270	L12270	5
L12270	L12270	L12270	3
L12270	L12270	L12270	3
L12270	L12270	L12270	3
L12270	L12270	L12270	2
L12270	L12270	L12270	2
L12270	L12270	L12270	2
L12270	L12270	L12270	1
L12270	L12270	L12270	1
L12270	L12270	L12270	1
L12271	L12271	L12271	2931
L12271	L12271	L12271	1457
L12271	L12271	L12271	800
L12271	L12271	L12271	607
L12271	L12271	L12271	488
L12271	L12271	L12271	402
L12271	L12271	L12271	361
L12271	L12271	L12271	296
L12271	L12271	L12271	279
L12271	L12271	L12271	173
L12271	L12271	L12271	169
L12271	L12271	L12271	152
L12271	L12271	L12271	134
L12271	L12271	L12271	112
L12271	L12271	L12271	103
L12271	L12271	L12271	85
L12271	L12271	L12271	65
L12271	L12271	L12271	55
L12271	L12271	L12271	45
L12271	L12271	L12271	41
L12271	L12271	L12271	28
L12271	L12271	L12271	22
L12271	L12271	L12271	22
L12271	L12271	L12271	18
L12271	L12271	L12271	11
L12271	L12271	L12271	11
L12271	L12271	L12271	10
L12271	L12271	L12271	10
L12271	L12271	L12271	10
L12271	L12271	L12271	9
L12271	L12271	L12271	9
L12271	L12271	L12271	9
L12271	L12271	L12271	9
L12271	L12271	L12271	8
L12271	L12271	L12271	6
L12271	L12271	L12271	6
L12271	L12271	L12271	5
L12271	L12271	L12271	5
L12271	L12271	L12271	4
L12271	L12271	L12271	2
L12271	L12271	L12271	1
L12271	L12271	L12271	1
L12271	L12271	L12271	1
L12271	L12271	L12271	1
L12271	L12271	L12271	1
L12271	L12271	L12271	1
L12272	L12272	L12272	878
L12272	L12272	L12272	476
L12272	L12272	L12272	388
L12272	L12272	L12272	374
L12272	L12272	L12272	278
L12272	L12272	L12272	276
L12272	L12272	L12272	244
L12272	L12272	L12272	221
L12272	L12272	L12272	176
L12272	L12272	L12272	175
L12272	L12272	L12272	155
L12272	L12272	L12272	148
L12272	L12272	L12272	146
L12272	L12272	L12272	146
L12272	L12272	L12272	139
L12272	L12272	L12272	121
L12272	L12272	L12272	118
L12272	L12272	L12272	81
L12272	L12272	L12272	73
L12272	L12272	L12272	67
L12272	L12272	L12272	46
L12272	L12272	L12272	45
L12272	L12272	L12272	41
L12272	L12272	L12272	36
L12272	L12272	L12272	30
L12272	L12272	L12272	27
L12272	L12272	L12272	15
L12272	L12272	L12272	15
L12272	L12272	L12272	14
L12272	L12272	L12272	14
L12272	L12272	L12272	8
L12272	L12272	L12272	5
L12272	L12272	L12272	4
L12272	L12272	L12272	4
L12272	L12272	L12272	4
L12272	L12272	L12272	3
L12272	L12272	L12272	3
L12272	L12272	L12272	3
L12272	L12272	L12272	2
L12272	L12272	L12272	2
L12272	L12272	L12272	2
L12272	L12272	L12272	1
L12272	L12272	L12272	1
L12272	L12272	L12272	1
L12272	L12272	L12272	1
L12282	L12282	L12282	1056
L12282	L12282	L12282	378
L12282	L12282	L12282	265
L12282	L12282	L12282	205
L12282	L12282	L12282	179
L12282	L12282	L12282	171
L12282	L12282	L12282	150
L12282	L12282	L12282	125
L12282	L12282	L12282	117
L12282	L12282	L12282	99
L12282	L12282	L12282	95
L12282	L12282	L12282	61
L12282	L12282	L12282	54
L12282	L12282	L12282	50
L12282	L12282	L12282	45
L12282	L12282	L12282	40
L12282	L12282	L12282	40
L12282	L12282	L12282	30
L12282	L12282	L12282	21
L12282	L12282	L12282	18
L12282	L12282	L12282	14
L12282	L12282	L12282	10
L12282	L12282	L12282	6
L12282	L12282	L12282	5
L12282	L12282	L12282	5
L12282	L12282	L12282	4
L12282	L12282	L12282	3
L12282	L12282	L12282	3
L12282	L12282	L12282	2
L12282	L12282	L12282	2
L12282	L12282	L12282	2
L12282	L12282	L12282	2
L12282	L12282	L12282	1
L12282	L12282	L12282	1
L12282	L12282	L12282	1
L12282	L12282	L12282	1
L12283	L12283	L12283	2050
L12283	L12283	L12283	1850
L12283	L12283	L12283	1700
L12283	L12283	L12283	373
L12283	L12283	L12283	334
L12283	L12283	L12283	170
L12283	L12283	L12283	169
L12283	L12283	L12283	144
L12283	L12283	L12283	137
L12283	L12283	L12283	108
L12283	L12283	L12283	104
L12283	L12283	L12283	77
L12283	L12283	L12283	58
L12283	L12283	L12283	53
L12283	L12283	L12283	47
L12283	L12283	L12283	34
L12283	L12283	L12283	30
L12283	L12283	L12283	29
L12283	L12283	L12283	14
L12283	L12283	L12283	9
L12283	L12283	L12283	9
L12283	L12283	L12283	5
L12283	L12283	L12283	5
L12283	L12283	L12283	5
L12283	L12283	L12283	4
L12283	L12283	L12283	4
L12283	L12283	L12283	4
L12283	L12283	L12283	4
L12283	L12283	L12283	3
L12283	L12283	L12283	3
L12283	L12283	L12283	2
L12283	L12283	L12283	2
L12283	L12283	L12283	2
L12283	L12283	L12283	2
L12283	L12283	L12283	1
L12283	L12283	L12283	1
L12283	L12283	L12283	1
L12283	L12283	L12283	1
L12283	L12283	L12283	1
L12286	L12286	L12286	9200
L12286	L12286	L12286	1077
L12286	L12286	L12286	1055
L12286	L12286	L12286	395
L12286	L12286	L12286	315
L12286	L12286	L12286	262
L12286	L12286	L12286	209
L12286	L12286	L12286	203
L12286	L12286	L12286	201
L12286	L12286	L12286	169
L12286	L12286	L12286	156
L12286	L12286	L12286	152
L12286	L12286	L12286	116
L12286	L12286	L12286	109
L12286	L12286	L12286	98
L12286	L12286	L12286	95
L12286	L12286	L12286	91
L12286	L12286	L12286	78
L12286	L12286	L12286	71
L12286	L12286	L12286	60
L12286	L12286	L12286	59
L12286	L12286	L12286	56
L12286	L12286	L12286	39
L12286	L12286	L12286	36
L12286	L12286	L12286	36
L12286	L12286	L12286	32
L12286	L12286	L12286	27
L12286	L12286	L12286	26
L12286	L12286	L12286	22
L12286	L12286	L12286	22
L12286	L12286	L12286	19
L12286	L12286	L12286	16
L12286	L12286	L12286	15
L12286	L12286	L12286	12
L12286	L12286	L12286	11
L12286	L12286	L12286	10
L12286	L12286	L12286	9
L12286	L12286	L12286	7
L12286	L12286	L12286	7
L12286	L12286	L12286	7
L12286	L12286	L12286	6
L12286	L12286	L12286	4
L12286	L12286	L12286	4
L12286	L12286	L12286	3
L12286	L12286	L12286	2
L12286	L12286	L12286	2
L12286	L12286	L12286	2
L12286	L12286	L12286	2
L12286	L12286	L12286	1
L12286	L12286	L12286	1
L12286	L12286	L12286	1
L12286	L12286	L12286	1
L12286	L12286	L12286	1
L12286	L12286	L12286	1
L12287	L12287	L12287	1679
L12287	L12287	L12287	901
L12287	L12287	L12287	875
L12287	L12287	L12287	695
L12287	L12287	L12287	435
L12287	L12287	L12287	431
L12287	L12287	L12287	360
L12287	L12287	L12287	357
L12287	L12287	L12287	339
L12287	L12287	L12287	327
L12287	L12287	L12287	250
L12287	L12287	L12287	222
L12287	L12287	L12287	195
L12287	L12287	L12287	181
L12287	L12287	L12287	125
L12287	L12287	L12287	124
L12287	L12287	L12287	118
L12287	L12287	L12287	101
L12287	L12287	L12287	97
L12287	L12287	L12287	68
L12287	L12287	L12287	65
L12287	L12287	L12287	51
L12287	L12287	L12287	49
L12287	L12287	L12287	27
L12287	L12287	L12287	25
L12287	L12287	L12287	25
L12287	L12287	L12287	23
L12287	L12287	L12287	22
L12287	L12287	L12287	20
L12287	L12287	L12287	20
L12287	L12287	L12287	17
L12287	L12287	L12287	15
L12287	L12287	L12287	10
L12287	L12287	L12287	7
L12287	L12287	L12287	7
L12287	L12287	L12287	6
L12287	L12287	L12287	4
L12287	L12287	L12287	3
L12287	L12287	L12287	3
L12287	L12287	L12287	1
L12287	L12287	L12287	1
L12287	L12287	L12287	1
L12287	L12287	L12287	1
L12287	L12287	L12287	1
L12293	L12293	L12293	934
L12293	L12293	L12293	694
L12293	L12293	L12293	383
L12293	L12293	L12293	336
L12293	L12293	L12293	322
L12293	L12293	L12293	302
L12293	L12293	L12293	264
L12293	L12293	L12293	211
L12293	L12293	L12293	205
L12293	L12293	L12293	203
L12293	L12293	L12293	172
L12293	L12293	L12293	172
L12293	L12293	L12293	112
L12293	L12293	L12293	111
L12293	L12293	L12293	109
L12293	L12293	L12293	85
L12293	L12293	L12293	56
L12293	L12293	L12293	52
L12293	L12293	L12293	52
L12293	L12293	L12293	47
L12293	L12293	L12293	42
L12293	L12293	L12293	42
L12293	L12293	L12293	38
L12293	L12293	L12293	37
L12293	L12293	L12293	35
L12293	L12293	L12293	30
L12293	L12293	L12293	25
L12293	L12293	L12293	11
L12293	L12293	L12293	11
L12293	L12293	L12293	11
L12293	L12293	L12293	8
L12293	L12293	L12293	7
L12293	L12293	L12293	7
L12293	L12293	L12293	7
L12293	L12293	L12293	6
L12293	L12293	L12293	5
L12293	L12293	L12293	3
L12293	L12293	L12293	3
L12293	L12293	L12293	2
L12293	L12293	L12293	2
L12293	L12293	L12293	1
L12293	L12293	L12293	1
L12301	L12301	L12301	432
L12301	L12301	L12301	416
L12301	L12301	L12301	404
L12301	L12301	L12301	365
L12301	L12301	L12301	335
L12301	L12301	L12301	256
L12301	L12301	L12301	214
L12301	L12301	L12301	200
L12301	L12301	L12301	193
L12301	L12301	L12301	185
L12301	L12301	L12301	170
L12301	L12301	L12301	141
L12301	L12301	L12301	119
L12301	L12301	L12301	96
L12301	L12301	L12301	82
L12301	L12301	L12301	79
L12301	L12301	L12301	73
L12301	L12301	L12301	71
L12301	L12301	L12301	59
L12301	L12301	L12301	53
L12301	L12301	L12301	20
L12301	L12301	L12301	19
L12301	L12301	L12301	15
L12301	L12301	L12301	12
L12301	L12301	L12301	12
L12301	L12301	L12301	5
L12301	L12301	L12301	5
L12301	L12301	L12301	5
L12301	L12301	L12301	3
L12301	L12301	L12301	2
L12301	L12301	L12301	2
L12301	L12301	L12301	2
L12301	L12301	L12301	1
L12301	L12301	L12301	1
L12301	L12301	L12301	1
L12301	L12301	L12301	1
L12301	L12301	L12301	1
L12301	L12301	L12301	1
L12302	L12302	L12302	1149
L12302	L12302	L12302	595
L12302	L12302	L12302	502
L12302	L12302	L12302	305
L12302	L12302	L12302	303
L12302	L12302	L12302	283
L12302	L12302	L12302	191
L12302	L12302	L12302	137
L12302	L12302	L12302	131
L12302	L12302	L12302	121
L12302	L12302	L12302	120
L12302	L12302	L12302	96
L12302	L12302	L12302	70
L12302	L12302	L12302	64
L12302	L12302	L12302	56
L12302	L12302	L12302	54
L12302	L12302	L12302	50
L12302	L12302	L12302	50
L12302	L12302	L12302	46
L12302	L12302	L12302	43
L12302	L12302	L12302	20
L12302	L12302	L12302	19
L12302	L12302	L12302	17
L12302	L12302	L12302	16
L12302	L12302	L12302	15
L12302	L12302	L12302	15
L12302	L12302	L12302	14
L12302	L12302	L12302	10
L12302	L12302	L12302	8
L12302	L12302	L12302	5
L12302	L12302	L12302	5
L12302	L12302	L12302	4
L12302	L12302	L12302	3
L12302	L12302	L12302	3
L12302	L12302	L12302	3
L12302	L12302	L12302	3
L12302	L12302	L12302	2
L12302	L12302	L12302	2
L12302	L12302	L12302	1
L12302	L12302	L12302	1
L12302	L12302	L12302	1
L12302	L12302	L12302	1
L12302	L12302	L12302	1
L12302	L12302	L12302	1
L12302	L12302	L12302	1
L12306	L12306	L12306	1325
L12306	L12306	L12306	981
L12306	L12306	L12306	797
L12306	L12306	L12306	483
L12306	L12306	L12306	440
L12306	L12306	L12306	383
L12306	L12306	L12306	369
L12306	L12306	L12306	192
L12306	L12306	L12306	190
L12306	L12306	L12306	113
L12306	L12306	L12306	108
L12306	L12306	L12306	98
L12306	L12306	L12306	97
L12306	L12306	L12306	74
L12306	L12306	L12306	67
L12306	L12306	L12306	54
L12306	L12306	L12306	48
L12306	L12306	L12306	40
L12306	L12306	L12306	33
L12306	L12306	L12306	29
L12306	L12306	L12306	20
L12306	L12306	L12306	18
L12306	L12306	L12306	18
L12306	L12306	L12306	15
L12306	L12306	L12306	13
L12306	L12306	L12306	10
L12306	L12306	L12306	8
L12306	L12306	L12306	8
L12306	L12306	L12306	3
L12306	L12306	L12306	2
L12306	L12306	L12306	2
L12306	L12306	L12306	2
L12306	L12306	L12306	2
L12306	L12306	L12306	2
L12306	L12306	L12306	2
L12306	L12306	L12306	1
L12306	L12306	L12306	1
L12306	L12306	L12306	1
L12306	L12306	L12306	1
L12306	L12306	L12306	1
L12306	L12306	L12306	1
L12306	L12306	L12306	1
L12306	L12306	L12306	1
L12306	L12306	L12306	1
L12306	L12306	L12306	1
L12306	L12306	L12306	1
L12310	L12310	L12310	11900
L12310	L12310	L12310	2247
L12310	L12310	L12310	953
L12310	L12310	L12310	937
L12310	L12310	L12310	455
L12310	L12310	L12310	369
L12310	L12310	L12310	306
L12310	L12310	L12310	276
L12310	L12310	L12310	248
L12310	L12310	L12310	245
L12310	L12310	L12310	243
L12310	L12310	L12310	217
L12310	L12310	L12310	199
L12310	L12310	L12310	198
L12310	L12310	L12310	189
L12310	L12310	L12310	165
[truncated: 87,180 more rows]
