# Supplementary material for: A general pattern of the species abundance distribution
Source: PeerJ. 2018 Nov 13;6:e5928. doi: 10.7717/peerj.5928 (PMC6238767; doi:10.7717/peerj.5928)
Supplement: Supplemental Information 10 — The code used to generate the frequency distributions of p for eight datasets [file peerj-06-5928-s010.r]

# INSTALL
install.packages("ggplot2")

# LIBRARIES
library(ggplot2)

# INPUT THE PATH
setwd('~/Desktop/')

# READ DATA
diatom.data <- read.csv(file.choose(),header = T)
fish.data <- read.csv(file.choose(),header = T)
bbs.data <- read.csv(file.choose(),header = T)
cbc.data <- read.csv(file.choose(),header = T)
fia.data <- read.csv(file.choose(),header = T)
gentry.data <- read.csv(file.choose(),header = T)
mcdb.data <- read.csv(file.choose(),header = T)
nabc.data <- read.csv(file.choose(),header = T)

#  PARAMETER SETTING
pdiatom <- diatom.data$p
pfish <- fish.data$p
pbbs <- bbs.data$p
pcbc <- cbc.data$p
pfia <- fia.data$p
pgentry <- gentry.data$p
pmcdb <- mcdb.data$p
pnabc <- nabc.data$p

# FREQUENCY HISTOGRAM
m <- seq(0,6,1/3)

hist(pdiatom, breaks=m, xaxt="n", yaxt="n", main="",xlab="p",ylab="Frequency")
axis= axis(1,at=seq(0,6,0.5), cex.axis=1.3,cex.lab=3)
axis= axis(2, cex.axis=1.3,cex.lab=3)

hist(pfish, breaks=m, xaxt="n", yaxt="n", main="",xlab="p",ylab="Frequency")
axis= axis(1,at=seq(0,6,0.5), cex.axis=1.3,cex.lab=3)
axis= axis(2, cex.axis=1.3,cex.lab=3)

hist(pbbs, breaks=m, xaxt="n", yaxt="n", main="",xlab="p",ylab="Frequency")
axis= axis(1,at=seq(0,6,0.5), cex.axis=1.3,cex.lab=3)
axis= axis(2, cex.axis=1.3,cex.lab=3)

hist(pcbc, breaks=m, xaxt="n", yaxt="n", main="",xlab="p",ylab="Frequency")
axis= axis(1,at=seq(0,6,0.5), cex.axis=1.3,cex.lab=3)
axis= axis(2, cex.axis=1.3,cex.lab=3)

hist(pfia, breaks=m, xaxt="n", yaxt="n", main="",xlab="p",ylab="Frequency")
axis= axis(1,at=seq(0,6,0.5), cex.axis=1.3,cex.lab=3)
axis= axis(2, cex.axis=1.3,cex.lab=3)

hist(pgentry, breaks=m, xaxt="n", yaxt="n", main="",xlab="p",ylab="Frequency")
axis= axis(1,at=seq(0,6,0.5), cex.axis=1.3,cex.lab=3)
axis= axis(2, cex.axis=1.3,cex.lab=3)

hist(pmcdb, breaks=m, xaxt="n", yaxt="n", main="",xlab="p",ylab="Frequency")
axis= axis(1,at=seq(0,6,0.5), cex.axis=1.3,cex.lab=3)
axis= axis(2, cex.axis=1.3,cex.lab=3)

hist(pnabc, breaks=m, xaxt="n", yaxt="n", main="",xlab="p",ylab="Frequency")
axis= axis(1,at=seq(0,6,0.5), cex.axis=1.3,cex.lab=3)
axis= axis(2, cex.axis=1.3,cex.lab=3)


pdf(p.Fish.F.pdf)
plot(hist(p, breaks=m))
dev.off()
